# Supplementary material for: Long-Term Treatment with Bortezomib Induces Specific Methylation Changes in Differentiated Neuronal Cells
Source: Cancers (Basel). 2022 Jul 13;14(14):3402. doi: 10.3390/cancers14143402 (PMC9319119; doi:10.3390/cancers14143402)
Supplement: Supplementary file 1 [file cancers-14-03402-s001.zip]

Archive with 1 entries (1 files):
- cancers-1795757-supplementary.xlsx
