# Supplementary material for: Long-Term Treatment with Bortezomib Induces Specific Methylation Changes in Differentiated Neuronal Cells
Source: Cancers (Basel). 2022 Jul 13;14(14):3402. doi: 10.3390/cancers14143402 (PMC9319119; doi:10.3390/cancers14143402)
Supplement: Supplementary file 1 [file cancers-14-03402-s001.zip › cancers-1795757-supplementary.xlsx]

## Sheet: Info
Sheet name	Sheet content description		Column name	Column description
Table S1	CpGs with the most significant change of methylation across the time points in BTZ treated cells		CpG	CpG ID
Table S2	Significantly enriched GO terms in biological processes		pvalue_B_Time_point	p-value calucalted for slope coefficient in BTZ treated cells
Table S3	Significantly enriched GO terms in cellular components		pvalue_B_Intercept	p-value calucalted for intercept coefficient in BTZ treated cells
Table S4	Significantly enriched GO terms in molecular function		coef_B_Time_point	slope coefficient in BTZ treated cells
Table S5	Analysis of transcription factor motif enrichment (HOMER)		coef_B_Intercept	intercept coefficient in BTZ treated cells
			pvalue_C_Time_point	p-value calucalted for slope coefficient in control cells
			pvalue_C_Intercept	p-value calucalted for intercept coefficient in BTZ control cells
			coef_C_Time_point	slope coefficient in BTZ control cells
			coef_C_Intercept	intercept coefficient in BTZ control cells
			T1_pvalue	p-value caluclated between BTZ treated and control cells in time point I
			T2_pvalue	p-value caluclated between BTZ treated and control cells in time point II
			fields with FDR preffix or adjusted P	FDR corrected p-value
			UCSC_RefGene_Name	gene name, based on UCSC annotations
			UCSC_RefGene_Group	gene region, based on UCSC annotations
			Relation_to_UCSC_CpG_Island	island region, based on UCSC annotations
			Regulatory_Feature_Group	type of regulatory region, based on EPIC manifest annotations
			N	number of genes in gene set
			n	number of identified genes in gene set
			Consensus	consensus DNA sequence

## Sheet: Table S1
Table S1. CpGs with the most significant change of methylation across the time points in BTZ treated cells
CpG	pvalue_B_Time_point	pvalue_B_Intercept	coef_B_Time_point	coef_B_Intercept	pvalue_C_Time_point	pvalue_C_Intercept	coef_C_Time_point	coef_C_Intercept	T1_pvalue	T2_pvalue	FDR_pvalue_B_Time_point	FDR_pvalue_B_Intercept	FDR_pvalue_C_Time_point	FDR_pvalue_C_Intercept	FDR_T1_pvalue	FDR_T2_pvalue	UCSC_RefGene_Name	UCSC_RefGene_Group	Relation_to_UCSC_CpG_Island	Regulatory_Feature_Group
cg22143274	0.0031295	3.21249e-07	-0.101543	0.741674	0.358408	1.33248e-06	-0.02179	0.684062	0.0495346	0.275234	0.0240834	8.31144e-07	0.582893	2.39331e-06	0.238382	0.567516
cg15156367	0.003947	5.8374e-05	0.101381	0.213776	0.185419	3.89954e-06	0.0169062	0.263222	0.0495346	0.12663	0.0280264	8.16321e-05	0.385737	6.2377e-06	0.238382	0.442716	EPHX4	TSS1500	N_Shore
cg09671092	0.000996415	5.37262e-07	0.147315	0.69836	0.390297	1.66915e-07	0.0138155	0.785661	0.0495346	0.0495346	0.0117648	1.23709e-06	0.612772	4.53249e-07	0.238382	0.300213	WDYHV1;WDYHV1;WDYHV1	5'UTR;5'UTR;Body	S_Shelf
cg19904522	0.00693687	4.3434e-07	-0.105308	0.888094	0.748215	2.87011e-05	-0.0182966	0.801408	0.0495346	0.512691	0.0409131	1.04791e-06	0.873121	4.02693e-05	0.238382	0.681526	MEN1;MEN1;MEN1;MEN1;MEN1;MEN1;MEN1	Body;Body;Body;Body;Body;Body;Body	N_Shelf
cg27317694	0.00020057	2.66692e-08	0.114047	0.758238	0.832726	2.20701e-08	-0.00210226	0.846813	0.0495346	0.0495346	0.00490415	1.5975e-07	0.919899	1.22602e-07	0.238382	0.300213	RCBTB2	5'UTR	N_Shore	Unclassified_Cell_type_specific
cg12386509	0.00439896	8.34617e-07	0.11034	0.696308	0.156321	8.0534e-08	0.0205869	0.775855	0.0495346	0.827259	0.0301125	1.76114e-06	0.344844	2.71898e-07	0.238382	0.827259				Unclassified_Cell_type_specific
cg17065850	0.00287707	4.902e-07	0.110141	0.707512	0.574736	5.2277e-07	0.0118372	0.7981	0.0495346	0.827259	0.0228162	1.15128e-06	0.761835	1.0885e-06	0.238382	0.827259
cg01341076	0.000499037	1.57561e-07	0.105814	0.569861	0.575411	2.99943e-07	-0.00822681	0.638572	0.0495346	0.0495346	0.00792066	4.92814e-07	0.762314	7.01715e-07	0.238382	0.300213				Unclassified_Cell_type_specific
cg21415292	9.9298e-05	1.77193e-06	0.107833	0.209859	0.0543682	1.63614e-06	0.0242528	0.27821	0.0495346	0.275234	0.00352328	3.31077e-06	0.167605	2.86332e-06	0.238382	0.567516	PLXNB1;PLXNB1	5'UTR;5'UTR	N_Shelf
cg04465730	0.00776066	1.78901e-05	0.142429	0.488203	0.656919	1.4183e-05	0.0149495	0.56133	0.0495346	0.12663	0.0441719	2.68095e-05	0.817545	2.07002e-05	0.238382	0.442716
cg01495361	0.00694814	9.97204e-07	0.105385	0.722166	0.16235	1.02485e-07	0.0206845	0.74781	0.12663	0.0495346	0.0409624	2.03952e-06	0.353513	3.20645e-07	0.387532	0.300213	DNMT3B;DNMT3B;DNMT3B;DNMT3B;DNMT3B;DNMT3B	Body;Body;Body;Body;Body;Body
cg05980458	0.000577068	8.20262e-08	0.107042	0.704649	0.784821	3.05519e-07	0.00465213	0.749724	0.0495346	0.0495346	0.0085677	3.15164e-07	0.89411	7.11715e-07	0.238382	0.300213	NAA16	Body
cg03698089	0.00379002	2.61643e-06	0.146726	0.667755	0.866434	4.09876e-06	-0.00571367	0.782795	0.0495346	0.12663	0.0272786	4.64397e-06	0.937189	6.52811e-06	0.238382	0.442716	PLCB1;PLCB1;PLCB1;PLCB1	ExonBnd;ExonBnd;Body;Body
cg07992659	0.000793717	5.97042e-06	0.100858	0.24652	0.202315	1.64392e-06	0.0143001	0.289855	0.0495346	0.0495346	0.0102804	9.71626e-06	0.408185	2.87513e-06	0.238382	0.300213	BMPER	Body
cg01022370	0.00917561	0.000365973	0.106774	0.178659	0.0446294	2.2752e-07	0.0133337	0.233832	0.0495346	0.0495346	0.049546	0.000459119	0.146203	5.69285e-07	0.238382	0.300213	MFHAS1	1stExon	Island
cg19975560	0.0052188	3.36654e-05	0.185839	0.486168	0.908532	0.000107737	0.00660171	0.582029	0.0495346	0.12663	0.0337466	4.85647e-05	0.958091	0.00014124	0.238382	0.442716	MIR922;KIAA0226;KIAA0226	TSS1500;Body;Body		Unclassified_Cell_type_specific
cg08346820	0.00791462	0.000151714	0.108317	0.217571	0.232697	1.17342e-05	-0.0205895	0.276431	0.0495346	0.0495346	0.0447601	0.000200981	0.446364	1.73245e-05	0.238382	0.300213			S_Shore
cg08546178	0.000630149	8.69542e-07	0.133255	0.497117	0.32272	1.90429e-07	0.0121106	0.569049	0.0495346	0.0495346	0.00900539	1.82149e-06	0.547055	4.98942e-07	0.238382	0.300213	KIF26B	Body
cg13664475	0.00130871	1.18857e-06	0.101646	0.424254	0.254021	2.32255e-06	0.0217242	0.462257	0.0495346	0.0495346	0.0138834	2.36054e-06	0.471675	3.90492e-06	0.238382	0.300213	KCNG1	5'UTR	S_Shelf
cg13294846	0.00699267	8.80406e-06	0.134772	0.536017	0.0963858	1.1659e-07	0.0232497	0.643113	0.0495346	0.827259	0.0411365	1.3868e-05	0.248982	3.50705e-07	0.238382	0.827259			Island
cg27509005	0.00526843	1.57614e-06	0.117881	0.666775	0.786816	1.29026e-06	0.00663156	0.752442	0.0495346	0.275234	0.0339525	2.99574e-06	0.895193	2.32754e-06	0.238382	0.567516	GABRG3;GABRG3	Body;Body
cg12313892	0.00103289	0.00253667	0.106912	0.0596081	0.881212	0.000293201	0.00200688	0.105353	0.0495346	0.0495346	0.0120226	0.00278956	0.944716	0.00036422	0.238382	0.300213
cg07922932	0.00258704	7.14269e-07	0.108926	0.618855	0.729765	7.55675e-07	0.00678589	0.686986	0.0495346	0.12663	0.021296	1.55188e-06	0.862313	1.47464e-06	0.238382	0.442716	GPCPD1	Body
cg02319549	0.00290138	1.12973e-05	0.117057	0.343342	0.583124	4.41005e-06	0.0111045	0.449134	0.0495346	0.512691	0.0229367	1.74658e-05	0.767726	6.98026e-06	0.238382	0.681526	TYK2	Body	N_Shore
cg07873848	0.00509124	1.76598e-06	0.100158	0.545432	0.169385	3.26805e-07	0.0210772	0.582456	0.12663	0.0495346	0.0331851	3.30124e-06	0.363525	7.49914e-07	0.387532	0.300213	SGPP2	TSS1500	N_Shore	Unclassified_Cell_type_specific
cg10783331	0.00160268	1.21255e-06	0.106027	0.46449	0.243239	2.91806e-07	-0.015664	0.545171	0.0495346	0.0495346	0.0157496	2.40064e-06	0.459031	6.87073e-07	0.238382	0.300213	TYW3;TYW3;TYW3	Body;Body;Body
cg15983930	0.00228151	5.19532e-07	0.130602	0.776948	0.137019	5.63972e-08	0.0212609	0.82247	0.0495346	0.0495346	0.0196566	1.20493e-06	0.315968	2.15058e-07	0.238382	0.300213
cg03810165	0.00726833	2.58285e-06	-0.121828	0.666205	0.379755	9.13374e-07	-0.0165367	0.599721	0.0495346	0.12663	0.0422353	4.59182e-06	0.603192	1.73005e-06	0.238382	0.442716
cg04461528	0.00546056	5.42488e-06	0.110303	0.462294	0.452306	8.18863e-06	-0.0215531	0.535026	0.0495346	0.0495346	0.0347696	8.90561e-06	0.667102	1.23747e-05	0.238382	0.300213
cg23101551	0.00574306	4.76277e-05	-0.135779	0.334214	0.229847	1.12318e-05	-0.0214168	0.288576	0.12663	0.0495346	0.0359785	6.73627e-05	0.442872	1.66266e-05	0.387532	0.300213
cg12727477	0.000313123	6.32451e-06	0.147457	0.279487	0.317222	1.13245e-05	0.0210973	0.351669	0.0495346	0.0495346	0.00613587	1.0242e-05	0.541361	1.67552e-05	0.238382	0.300213	CAMKK2;CAMKK2;CAMKK2;CAMKK2;CAMKK2;CAMKK2;CAMKK2;CAMKK2;CAMKK2	Body;Body;Body;Body;Body;Body;Body;Body;Body
cg18194887	0.00683824	4.26844e-07	-0.102981	0.868751	0.92173	4.24428e-06	-0.00388495	0.904326	0.275234	0.0495346	0.0405215	1.03393e-06	0.96427	6.74007e-06	0.529317	0.300213	BET1	Body	N_Shelf
cg14716923	0.00190684	2.81897e-05	0.185519	0.386453	0.531466	3.52099e-06	0.0124466	0.464202	0.0495346	0.0495346	0.0175584	4.10898e-05	0.729996	5.68342e-06	0.238382	0.300213	CELF4;CELF4;CELF4;CELF4	Body;Body;Body;Body	N_Shelf
cg19232933	0.000347843	5.72971e-08	0.123168	0.778565	0.479282	2.6948e-07	0.0138459	0.86258	0.0495346	0.12663	0.00649537	2.50038e-07	0.689366	6.46635e-07	0.238382	0.442716	CHRNB3	TSS1500
cg26161895	0.00595622	4.22416e-05	0.106313	0.272481	0.289458	1.35645e-05	0.0230005	0.342919	0.0495346	0.275234	0.0368649	6.01571e-05	0.511778	1.985e-05	0.238382	0.567516	FNIP2	Body
cg08903181	0.0079539	4.85421e-06	0.122367	0.586029	0.260049	9.01648e-07	0.0242747	0.664551	0.0495346	0.275234	0.044918	8.05329e-06	0.478616	1.71125e-06	0.238382	0.567516
cg10247405	0.00065016	9.54559e-08	0.111399	0.728159	0.58881	6.65227e-07	0.0116545	0.769104	0.12663	0.0495346	0.00917413	3.48534e-07	0.771734	1.3261e-06	0.387532	0.300213
cg15042370	0.00393658	1.45891e-06	0.136612	0.727166	0.811273	3.21916e-05	0.0147631	0.847195	0.0495346	0.512691	0.0279796	2.80534e-06	0.908486	4.48887e-05	0.238382	0.681526	AHCYL1;AHCYL1;AHCYL1	5'UTR;Body;TSS1500
cg10207988	0.00269763	0.000624096	0.173131	0.17994	0.498822	0.000124857	0.0212232	0.296824	0.0495346	0.275234	0.0218799	0.000755718	0.704941	0.000162445	0.238382	0.567516
cg26471172	0.00501778	3.76415e-05	0.155155	0.390372	0.670231	0.000160538	-0.0214629	0.455999	0.275234	0.0495346	0.0328643	5.39565e-05	0.826078	0.000206137	0.529317	0.300213	MLLT10;MLLT10	Body;Body
cg18884295	0.0023929	2.83057e-07	-0.121177	0.849943	0.820937	0.000190471	0.0195783	0.756051	0.275234	0.512691	0.020261	7.55514e-07	0.913663	0.000242302	0.529317	0.681526	EPB41L2;EPB41L2;EPB41L2	Body;Body;Body
cg10615480	0.000129122	2.27517e-07	0.113696	0.395337	0.435876	1.4075e-05	0.0209698	0.436941	0.12663	0.0495346	0.00398114	6.42341e-07	0.653263	2.05526e-05	0.387532	0.300213	GALNT14;GALNT14;GALNT14;GALNT14	Body;Body;Body;Body
cg25227088	0.00070925	0.000507602	0.134456	0.103665	0.332271	1.38375e-05	0.0108021	0.177396	0.0495346	0.0495346	0.00965235	0.000623267	0.556892	2.02264e-05	0.238382	0.300213
cg19076160	0.00043931	4.14563e-08	-0.108947	0.792877	0.738211	1.33149e-06	0.00855631	0.777333	0.275234	0.0495346	0.00737491	2.05321e-07	0.867267	2.3918e-06	0.529317	0.300213
cg26275633	0.000166214	7.98592e-08	0.107509	0.517927	0.981918	6.32193e-07	-0.000359886	0.58546	0.0495346	0.0495346	0.00446221	3.09648e-07	0.99226	1.2711e-06	0.238382	0.300213	EBF1;EBF1;EBF1	Body;Body;Body
cg06786335	0.00193845	3.63075e-07	-0.122377	0.76247	0.727123	6.02438e-05	-0.0211921	0.707296	0.12663	0.512691	0.0177405	9.12323e-07	0.860766	8.13549e-05	0.387532	0.681526			Island
cg00034668	0.00161299	1.17494e-07	0.100984	0.794679	0.326536	2.8271e-07	0.0202577	0.870051	0.0495346	0.512691	0.0158127	4.01242e-07	0.550948	6.70552e-07	0.238382	0.681526	PARK2;PARK2;PARK2	Body;Body;Body
cg01664151	0.000612147	2.77859e-06	0.144685	0.400489	0.121984	7.17839e-07	0.0241248	0.468441	0.0495346	0.0495346	0.0088635	4.8956e-06	0.29219	1.4129e-06	0.238382	0.300213	FSTL4	5'UTR	N_Shore
cg07116950	3.2558e-05	1.1542e-06	0.1002	0.163802	0.728782	0.000388348	-0.0109176	0.228268	0.0495346	0.0495346	0.00229749	2.30337e-06	0.861717	0.000474909	0.238382	0.300213	MAP2K6	Body
cg01869548	0.000695177	1.45641e-06	0.100532	0.3381	0.591146	2.05203e-05	0.01502	0.422274	0.0495346	0.512691	0.00954082	2.80119e-06	0.773433	2.93194e-05	0.238382	0.681526	FLYWCH2;FLYWCH2;FLYWCH2	5'UTR;5'UTR;5'UTR	S_Shore	Promoter_Associated
cg15666720	8.58014e-05	5.8211e-08	0.133927	0.590412	0.284951	5.01121e-07	0.0195322	0.658379	0.0495346	0.0495346	0.00331256	2.52633e-07	0.506709	1.05193e-06	0.238382	0.300213	UROC1;UROC1	Body;Body
cg14484703	0.00395953	1.09651e-05	0.101622	0.32674	0.601441	1.46274e-06	0.00704595	0.395597	0.0495346	0.12663	0.0280779	1.69874e-05	0.780595	2.59578e-06	0.238382	0.442716	MCF2L	Body
cg11233818	0.00332053	5.54408e-07	0.103288	0.668775	0.0867264	5.73601e-08	-0.0217375	0.687847	0.275234	0.0495346	0.0250321	1.26818e-06	0.231674	2.17387e-07	0.529317	0.300213	FGF14;FGF14	Body;Body
cg25225692	0.00166389	1.9642e-07	0.113227	0.790016	0.0953434	3.99735e-08	0.0241867	0.870491	0.0495346	0.827259	0.0161238	5.77149e-07	0.247152	1.73222e-07	0.238382	0.827259	GMDS;GMDS	Body;Body
cg14172137	0.00582528	1.95562e-06	0.122336	0.674125	0.761865	1.70892e-06	0.00823025	0.775779	0.0495346	0.512691	0.0363245	3.60408e-06	0.881	2.97498e-06	0.238382	0.681526
cg22999892	0.00381304	8.00232e-07	0.105358	0.646146	0.773066	2.2671e-06	-0.00827804	0.764386	0.0495346	0.827259	0.0273858	1.70189e-06	0.887245	3.82111e-06	0.238382	0.827259			S_Shelf
cg11513073	0.000585314	3.71348e-07	0.131216	0.594216	0.095552	1.76868e-08	0.0150524	0.664868	0.0495346	0.0495346	0.00863727	9.28356e-07	0.24753	1.08779e-07	0.238382	0.300213
cg08278773	0.00872842	5.26365e-06	0.129116	0.622165	0.603336	1.75031e-05	0.0237152	0.718332	0.0495346	0.512691	0.0478855	8.66616e-06	0.781889	2.52328e-05	0.238382	0.681526	CUBN;CUBN	ExonBnd;Body
cg19173885	0.00725527	6.42681e-06	0.132512	0.576297	0.260281	1.44565e-07	0.0145921	0.631907	0.0495346	0.0495346	0.0421817	1.03925e-05	0.478877	4.08525e-07	0.238382	0.300213
cg10732977	0.00724502	1.25812e-06	-0.126641	0.828476	0.35586	2.24915e-08	-0.00931077	0.806678	0.512691	0.0495346	0.0421418	2.47622e-06	0.58041	1.23925e-07	0.668474	0.300213	ANXA10	Body
cg10150605	0.00266775	6.70216e-07	0.103201	0.600686	0.936405	2.54408e-06	0.00206715	0.673795	0.0495346	0.275234	0.0217247	1.47447e-06	0.971345	4.23709e-06	0.238382	0.567516	NEDD4L;NEDD4L;NEDD4L;NEDD4L;NEDD4L;NEDD4L;NEDD4L;NEDD4L	Body;Body;Body;5'UTR;5'UTR;5'UTR;Body;Body
cg03653793	2.62532e-05	1.42292e-09	-0.103286	0.854147	0.619247	2.20933e-07	-0.00846573	0.803285	0.0495346	0.0495346	0.00213901	5.49603e-08	0.792536	5.56869e-07	0.238382	0.300213				Unclassified_Cell_type_specific
cg14006800	0.00487261	1.12231e-05	0.131438	0.444766	0.311792	2.55251e-06	0.022156	0.529788	0.0495346	0.275234	0.0322342	1.73584e-05	0.535683	4.24948e-06	0.238382	0.567516
cg22691727	0.00123017	1.22616e-06	0.169818	0.691951	0.787238	1.14049e-05	0.0127118	0.836929	0.0495346	0.275234	0.013383	2.42326e-06	0.895412	1.68674e-05	0.238382	0.567516	IRS1	3'UTR
cg22655988	0.00300983	2.5176e-07	0.101077	0.776469	0.76186	2.70044e-07	0.00565962	0.846561	0.0495346	0.0495346	0.0234796	6.92154e-07	0.880998	6.47664e-07	0.238382	0.300213	CRMP1;CRMP1	Body;Body
cg27161027	0.000799743	2.77337e-07	0.100966	0.533316	0.0689506	1.07512e-08	0.0130396	0.573727	0.0495346	0.0495346	0.0103284	7.44059e-07	0.197653	8.49578e-08	0.238382	0.300213
cg18761005	0.00703735	8.02099e-07	-0.106265	0.771752	0.892594	4.62635e-07	0.00240402	0.708951	0.0495346	0.0495346	0.0413187	1.70517e-06	0.95034	9.86364e-07	0.238382	0.300213
cg09501513	0.003179	0.00510228	0.106691	0.0662897	0.0609045	6.35861e-05	0.0249628	0.118956	0.0495346	0.12663	0.0243371	0.00538575	0.181282	8.56355e-05	0.238382	0.442716
cg22663545	0.00548602	6.15431e-05	-0.113181	0.257826	0.417336	4.05358e-05	0.0124995	0.191039	0.0495346	0.0495346	0.0348848	8.58111e-05	0.637133	5.58442e-05	0.238382	0.300213			S_Shore	Promoter_Associated
cg22257236	0.00156465	1.51534e-07	-0.112307	0.822655	0.360199	1.93203e-07	-0.0141359	0.722516	0.0495346	0.512691	0.0155189	4.79396e-07	0.584646	5.04268e-07	0.238382	0.681526	CYP24A1;CYP24A1	Body;Body
cg04241804	0.00410719	1.00149e-06	0.119566	0.707448	0.836311	1.63054e-07	-0.00324374	0.810111	0.0495346	0.0495346	0.0287639	2.04678e-06	0.921795	4.45539e-07	0.238382	0.300213	SERINC5;SERINC5;SERINC5;SERINC5;SERINC5	Body;Body;Body;Body;Body
cg19174793	0.0028609	1.10178e-05	-0.167496	0.492519	0.423296	1.9159e-05	-0.0230868	0.432151	0.12663	0.0495346	0.0227329	1.70632e-05	0.642417	2.748e-05	0.387532	0.300213
cg00900825	0.000233802	5.78213e-08	0.125718	0.716245	0.602201	1.39732e-06	0.0137989	0.785377	0.0495346	0.12663	0.00529832	2.51503e-07	0.781105	2.49385e-06	0.238382	0.442716	CLPB;CLPB;CLPB;CLPB	Body;Body;Body;Body
cg03073365	0.00334153	4.18526e-07	0.110384	0.768129	0.226296	1.75732e-07	0.0218599	0.826799	0.0495346	0.275234	0.0251388	1.01824e-06	0.438575	4.70305e-07	0.238382	0.567516	LRFN2	Body
cg23175074	0.0039763	2.75146e-05	-0.131772	0.336573	0.521987	0.000125728	-0.0161928	0.2396	0.0495346	0.512691	0.028156	4.01643e-05	0.722818	0.000163523	0.238382	0.681526	CALHM2;CALHM2	TSS1500;TSS1500	S_Shore
cg22220310	0.00294833	5.40717e-06	-0.241764	0.85686	0.643388	2.30922e-06	-0.0145538	0.825641	0.275234	0.0495346	0.0231726	8.87932e-06	0.808747	3.88516e-06	0.529317	0.300213	SDF4;SDF4;B3GALT6	TSS1500;TSS1500;1stExon	Island	Unclassified_Cell_type_specific
cg02578098	5.87981e-05	4.38304e-09	0.104049	0.795929	0.204545	3.54343e-08	0.0165189	0.879863	0.0495346	0.827259	0.00286097	7.38107e-08	0.411044	1.61003e-07	0.238382	0.827259	SNX29	Body
cg01413227	0.00131744	2.06268e-07	0.117657	0.76252	0.11541	4.62698e-08	-0.0230041	0.865469	0.0495346	0.0495346	0.0139414	5.98083e-07	0.281326	1.89719e-07	0.238382	0.300213	DSPP	TSS200
cg11889809	0.000251832	1.18629e-07	0.132351	0.642055	0.749558	3.20955e-07	0.00520693	0.707603	0.0495346	0.0495346	0.00549353	4.03828e-07	0.873966	7.39459e-07	0.238382	0.300213	ZNF672	TSS1500	N_Shore
cg08371852	0.00888468	3.33042e-06	0.130994	0.711566	0.212105	1.10568e-07	0.0198203	0.810686	0.0495346	0.827259	0.0484674	5.7459e-06	0.420754	3.37872e-07	0.238382	0.827259	ARNT2	Body
cg08108165	0.00773984	0.00415256	0.11065	0.0930388	0.143373	0.000191574	0.0246744	0.126533	0.0495346	0.12663	0.0440882	0.00443287	0.325528	0.00024363	0.238382	0.442716	TCF12;TCF12;TCF12;TCF12	Body;Body;Body;Body
cg03795181	0.00183015	1.53875e-06	0.100145	0.428097	0.383951	9.38524e-06	0.0226993	0.463645	0.12663	0.0495346	0.0171197	2.93504e-06	0.607062	1.40562e-05	0.387532	0.300213	PCDHB19P;PCDHB15	Body;TSS1500	N_Shelf
cg05408877	0.00498914	6.62338e-05	-0.107466	0.23407	0.609394	0.00095179	-0.0153047	0.170531	0.12663	0.0495346	0.0327375	9.19743e-05	0.786017	0.0011044	0.387532	0.300213	USPL1	5'UTR	S_Shore
cg26865446	0.00153133	3.3322e-07	0.107644	0.643759	0.961237	4.28517e-07	0.000880191	0.735892	0.0495346	0.275234	0.0153131	8.54364e-07	0.982864	9.28021e-07	0.238382	0.567516	SOX2OT	Body	S_Shore
cg00634769	0.00531819	1.76567e-05	0.138482	0.428407	0.485603	1.96291e-06	0.013502	0.519666	0.0495346	0.12663	0.0341641	2.64823e-05	0.694396	3.36204e-06	0.238382	0.442716
cg10839584	0.000803055	6.97209e-06	0.101449	0.239228	0.61036	1.14221e-06	0.00548548	0.336182	0.0495346	0.827259	0.0103548	1.11945e-05	0.786664	2.09463e-06	0.238382	0.827259	SARM1	Body	S_Shore
cg03276982	0.000809866	6.76999e-07	0.105837	0.448627	0.469101	2.66113e-06	0.0152854	0.523674	0.0495346	0.275234	0.0104038	1.48641e-06	0.681018	4.4128e-06	0.238382	0.567516	EXT1	Body		Unclassified_Cell_type_specific
cg06052688	0.000355817	1.5552e-07	0.101646	0.503446	0.218226	7.53167e-08	0.0125243	0.573192	0.0495346	0.12663	0.00657793	4.88317e-07	0.428531	2.59971e-07	0.238382	0.442716
cg02191580	0.00536939	1.16658e-06	0.107773	0.660769	0.772135	3.85768e-07	0.00487075	0.697716	0.0495346	0.0495346	0.0343787	2.32395e-06	0.886748	8.53753e-07	0.238382	0.300213
cg07291065	0.0016189	5.9911e-07	0.141537	0.741703	0.376744	9.59646e-08	0.0129036	0.816568	0.0495346	0.0495346	0.0158484	1.34831e-06	0.60032	3.06467e-07	0.238382	0.300213	LYST;LYST;LYST	Body;5'UTR;5'UTR
cg22613078	0.00201203	7.2492e-07	0.119376	0.631825	0.659519	1.05564e-05	0.0176134	0.718249	0.0495346	0.512691	0.018157	1.57037e-06	0.819177	1.5691e-05	0.238382	0.681526	STT3B	Body
cg06668244	0.000748661	1.89102e-06	0.146041	0.468992	0.600074	2.54599e-06	0.0119239	0.580434	0.0495346	0.12663	0.00995048	3.50041e-06	0.779647	4.23992e-06	0.238382	0.442716	IWS1	Body
cg14433213	0.00240702	4.22641e-06	0.125721	0.448833	0.030052	3.71007e-08	0.0218471	0.528512	0.0495346	0.12663	0.0203338	7.11028e-06	0.111195	1.65547e-07	0.238382	0.442716
cg13311494	0.00778437	1.0266e-06	0.100296	0.704563	0.0340308	2.86622e-09	0.01554	0.742676	0.0495346	0.0495346	0.0442589	2.08915e-06	0.121197	5.0732e-08	0.238382	0.300213	PEMT;PEMT;PEMT;PEMT;PEMT	Body;Body;Body;Body;Body
cg20694420	0.00050138	3.97657e-08	0.102143	0.777149	0.912817	6.14076e-07	0.00242562	0.822166	0.0495346	0.0495346	0.00794069	2.00314e-07	0.96005	1.24125e-06	0.238382	0.300213	EML5	Body
cg10525713	0.00266865	5.85545e-07	0.121318	0.730476	0.153114	8.90143e-08	0.022163	0.806386	0.0495346	0.12663	0.0217302	1.32418e-06	0.340201	2.91014e-07	0.238382	0.442716	PLEKHM3	Body
cg10674834	0.00526139	1.396e-05	0.105419	0.344933	0.31396	5.47437e-06	0.0201674	0.40034	0.12663	0.0495346	0.0339241	2.12673e-05	0.537976	8.5188e-06	0.387532	0.300213	C1orf21	5'UTR
cg06547348	0.00329185	1.78809e-06	0.143238	0.690163	0.201033	3.80453e-08	0.0149728	0.775945	0.0495346	0.0495346	0.0248874	3.33679e-06	0.406532	1.68183e-07	0.238382	0.300213	MAP2;MAP2;MAP2;MAP2	Body;Body;Body;Body
cg24352054	0.000952906	5.08141e-07	0.132163	0.627969	0.288932	5.50003e-07	0.0215855	0.717709	0.0495346	0.275234	0.0114491	1.18405e-06	0.511183	1.13463e-06	0.238382	0.567516	PCDH9;PCDH9	Body;Body	N_Shelf
cg04255591	0.000508862	4.05225e-08	0.103156	0.784152	0.310204	1.4119e-07	0.0169553	0.833551	0.0495346	0.0495346	0.00800453	2.02565e-07	0.534091	4.01627e-07	0.238382	0.300213
cg27084498	0.00144686	3.86933e-06	0.157349	0.501719	0.507762	1.27609e-05	0.0236274	0.600719	0.0495346	0.0495346	0.014792	6.56826e-06	0.711877	1.87435e-05	0.238382	0.300213	CD300E	TSS200
cg10077308	0.0027241	4.32375e-07	0.119225	0.778764	0.914163	3.40173e-07	-0.00219246	0.875093	0.0495346	0.12663	0.022017	1.04414e-06	0.960682	7.7387e-07	0.238382	0.442716	ABCC1	Body
cg00637433	0.00754183	4.55725e-05	-0.132282	0.355397	0.715651	0.000356537	-0.0142028	0.288686	0.12663	0.12663	0.0433228	6.46206e-05	0.853964	0.000438102	0.387532	0.442716	MFI2;MFI2	Body;Body	N_Shore
cg12517086	0.00520109	4.75284e-05	-0.105029	0.251641	0.181024	2.0827e-05	-0.0200527	0.20243	0.0495346	0.0495346	0.0336723	6.72303e-05	0.379755	2.97335e-05	0.238382	0.300213
cg22557197	0.00641287	2.22324e-06	0.119319	0.654028	0.173807	2.40969e-07	0.0234039	0.707252	0.0495346	0.0495346	0.03878	4.0273e-06	0.369762	5.94316e-07	0.238382	0.300213	RAPSN;RAPSN	Body;Body
cg18462342	0.00412553	1.31088e-06	0.134735	0.746151	0.0330244	8.57912e-09	0.0229596	0.826005	0.0495346	0.12663	0.0288455	2.56365e-06	0.118703	7.66129e-08	0.238382	0.442716	CTTNBP2	Body
cg25213897	0.0047729	5.72112e-07	0.109427	0.776218	0.322721	2.34095e-07	0.0190279	0.849076	0.0495346	0.512691	0.031777	1.3001e-06	0.547055	5.81527e-07	0.238382	0.681526	ABHD2;ABHD2	3'UTR;3'UTR
cg03028088	0.00218754	2.40788e-06	0.101153	0.405317	0.0124672	2.31976e-08	0.0220265	0.457385	0.0495346	0.0495346	0.0191331	4.31837e-06	0.0608561	1.26025e-07	0.238382	0.300213	ARID5B;ARID5B	Body;Body
cg26268085	0.0075343	1.6436e-05	-0.131802	0.45766	0.279351	8.66186e-06	-0.0248263	0.404256	0.12663	0.0495346	0.0432934	2.47692e-05	0.500548	1.30419e-05	0.387532	0.300213	OPALIN;OPALIN;OPALIN;OPALIN;OPALIN;OPALIN;OPALIN;OPALIN;OPALIN;OPALIN;OPALIN;OPALIN	5'UTR;5'UTR;TSS1500;TSS1500;TSS1500;TSS1500;Body;Body;Body;Body;Body;Body
cg12745203	9.70523e-06	6.69996e-07	0.112784	0.155828	0.229272	8.50475e-06	0.0178217	0.257117	0.0495346	0.12663	0.00167045	1.47407e-06	0.442188	1.28203e-05	0.238382	0.442716
cg23079063	4.05727e-05	8.25443e-09	-0.113063	0.672284	0.0405494	1.21848e-08	-0.0183785	0.648551	0.0495346	0.0495346	0.00248918	9.25139e-08	0.136839	9.01653e-08	0.238382	0.300213
cg18420655	0.00285766	4.05695e-06	-0.102402	0.38677	0.685186	6.81035e-05	0.0110408	0.306601	0.0495346	0.275234	0.022715	6.8535e-06	0.835498	9.14023e-05	0.238382	0.567516	SERPINB7	TSS1500
cg18180276	0.000563955	4.61655e-07	0.132175	0.561412	0.0912115	1.51867e-07	0.0246518	0.624019	0.0495346	0.0495346	0.00845815	1.09841e-06	0.23979	4.23341e-07	0.238382	0.300213
cg27011060	0.00309862	4.21908e-07	0.100736	0.685432	0.593276	2.1825e-08	0.00507667	0.797459	0.0495346	0.275234	0.0239289	1.02465e-06	0.774867	1.21826e-07	0.238382	0.567516	PAX6;PAX6;PAX6	Body;Body;Body	N_Shore	Unclassified_Cell_type_specific
cg00446488	0.00203123	4.2956e-07	-0.116824	0.706616	0.851869	6.54959e-06	0.00559032	0.613053	0.0495346	0.512691	0.0182589	1.03891e-06	0.929766	1.00545e-05	0.238382	0.681526	PDE4D	5'UTR
cg26588131	0.0056597	1.46115e-06	-0.136594	0.803225	0.793612	9.03371e-05	0.0192322	0.775617	0.512691	0.0495346	0.0356199	2.80896e-06	0.898893	0.000119507	0.668474	0.300213	INTS12;INTS12	Body;Body
cg07010218	0.00795364	1.14418e-06	0.101264	0.696547	0.619142	7.66711e-08	0.00620992	0.767574	0.0495346	0.275234	0.0449169	2.28639e-06	0.792467	2.63084e-07	0.238382	0.567516	MAML3	Body
cg15885385	0.00278845	0.000870951	0.122137	0.117463	0.153634	6.58683e-07	0.00878093	0.193962	0.0495346	0.12663	0.0223592	0.00103074	0.340998	1.31512e-06	0.238382	0.442716	FSIP1	5'UTR
cg26167136	0.000416323	2.86258e-07	0.165738	0.733703	0.451526	1.30557e-06	0.0212102	0.832646	0.0495346	0.0495346	0.00716033	7.61862e-07	0.666475	2.35139e-06	0.238382	0.300213	GRIA1;GRIA1;GRIA1;GRIA1;GRIA1;GRIA1;GRIA1;GRIA1	5'UTR;5'UTR;Body;Body;Body;Body;Body;Body
cg25369211	0.00135281	1.76256e-07	0.114236	0.775433	0.21918	1.14309e-07	0.0207826	0.859072	0.0495346	0.827259	0.014171	5.34032e-07	0.429759	3.45916e-07	0.238382	0.827259	RPL13AP17;MAGI2;MAGI2	TSS200;Body;Body
cg25563667	4.39109e-06	2.11145e-09	0.120712	0.577216	0.0647564	2.91715e-08	0.0195915	0.656008	0.0495346	0.0495346	0.001419	6.00445e-08	0.189235	1.43527e-07	0.238382	0.300213	TCHP;TCHP	Body;Body
cg12377972	0.00131235	6.12688e-07	0.109566	0.540217	0.946946	1.76425e-07	0.000788394	0.601022	0.0495346	0.0495346	0.0139054	1.37248e-06	0.976185	4.71662e-07	0.238382	0.300213	IL4;IL4;IL4;IL4	5'UTR;1stExon;1stExon;5'UTR
cg16907986	0.00227549	5.30385e-07	0.103234	0.610537	0.364559	1.16816e-06	0.0210658	0.693352	0.0495346	0.512691	0.0196217	1.2247e-06	0.588758	2.13562e-06	0.238382	0.681526	ATXN7;ATXN7	Body;Body		Unclassified_Cell_type_specific
cg11693429	0.00358886	5.13939e-07	-0.113514	0.765025	0.965431	8.4887e-06	-0.0016721	0.741992	0.275234	0.0495346	0.0263244	1.19465e-06	0.984813	1.27975e-05	0.529317	0.300213
cg17917283	0.000894587	3.2121e-06	0.144991	0.427071	0.243583	2.31822e-07	0.0143655	0.530068	0.0495346	0.0495346	0.0110304	5.56424e-06	0.459454	5.7726e-07	0.238382	0.300213			S_Shore	Unclassified
cg03981617	0.00462783	3.14665e-07	-0.106198	0.867467	0.10227	4.92479e-08	-0.0224304	0.788901	0.0495346	0.512691	0.0311298	8.18057e-07	0.25921	1.97265e-07	0.238382	0.681526	LINC01250	Body
cg09892595	0.00185469	6.83789e-07	0.134	0.704264	0.724944	6.99214e-06	0.0144751	0.823638	0.0495346	0.512691	0.0172633	1.49827e-06	0.859479	1.06844e-05	0.238382	0.681526	LOC102467223	TSS200
cg16633394	0.00825415	1.01096e-06	0.108601	0.778692	0.871848	3.9104e-07	0.00347516	0.894193	0.0495346	0.512691	0.0460685	2.06283e-06	0.939991	8.63003e-07	0.238382	0.681526	FHIT;FHIT	5'UTR;5'UTR
cg06070625	0.00093686	2.16897e-07	0.1011	0.591783	0.734136	2.69737e-08	-0.00268789	0.637231	0.0495346	0.0495346	0.011338	6.2006e-07	0.864896	1.37319e-07	0.238382	0.300213	MITF;MITF	Body;TSS200		Unclassified_Cell_type_specific
cg15686425	0.00279673	1.38581e-06	0.144573	0.710533	0.589763	6.47855e-07	-0.0123875	0.825099	0.0495346	0.0495346	0.0224029	2.68644e-06	0.772458	1.29708e-06	0.238382	0.300213
cg08146717	4.02098e-05	3.47181e-09	0.109339	0.805505	0.205175	6.37254e-08	0.0195294	0.899768	0.0495346	0.512691	0.00248087	6.87005e-08	0.411858	2.32786e-07	0.238382	0.681526
cg09383277	0.00506548	5.67596e-07	0.101292	0.731858	0.493161	7.20165e-08	0.00908519	0.814573	0.0495346	0.512691	0.0330676	1.29183e-06	0.700394	2.52269e-07	0.238382	0.681526	GMCL1L	Body	N_Shore
cg08887538	0.00804771	6.15919e-06	0.128255	0.580556	0.673034	1.40972e-05	-0.0165338	0.655323	0.0495346	0.0495346	0.0452714	9.99608e-06	0.827839	2.05829e-05	0.238382	0.300213	SGCZ	Body
cg10370591	0.00217033	8.0446e-07	0.107949	0.567996	0.375156	3.9996e-07	0.0141375	0.623699	0.0495346	0.12663	0.0190429	1.70913e-06	0.598801	8.78656e-07	0.238382	0.442716	TPO;TPO;TPO;TPO	5'UTR;TSS1500;5'UTR;TSS1500
cg14756235	0.00712635	7.7037e-07	0.101035	0.743849	0.418119	2.29848e-06	0.0249008	0.783935	0.275234	0.12663	0.0416661	1.64997e-06	0.637815	3.86873e-06	0.529317	0.442716	GRAMD4	Body
cg21407059	0.000549234	2.94171e-07	0.136205	0.643173	0.164111	2.28487e-07	0.0234819	0.698439	0.0495346	0.0495346	0.00833408	7.77683e-07	0.356069	5.71049e-07	0.238382	0.300213			S_Shore
cg05625206	0.000336922	7.24443e-08	0.121479	0.718242	0.102364	4.33835e-08	0.0217739	0.790785	0.0495346	0.0495346	0.00638414	2.90334e-07	0.259377	1.82194e-07	0.238382	0.300213
cg24407833	0.00177548	7.59687e-06	0.108784	0.30915	0.47562	8.67106e-07	0.00785819	0.362179	0.0495346	0.0495346	0.0168002	1.21083e-05	0.686363	1.65572e-06	0.238382	0.300213			N_Shore	Promoter_Associated
cg06419239	0.00181606	2.25319e-06	0.110424	0.428154	0.0815557	1.08717e-07	0.0192103	0.505563	0.0495346	0.275234	0.0170305	4.07478e-06	0.222138	3.33932e-07	0.238382	0.567516	ARHGAP18	Body
cg14369494	0.00479163	6.45895e-05	0.196107	0.4251	0.646992	2.28068e-05	0.0160542	0.518401	0.0495346	0.12663	0.0318619	8.9821e-05	0.811109	3.23992e-05	0.238382	0.442716	LOC101927156	Body
cg09351982	0.00250257	2.16205e-06	0.111248	0.474734	0.0952431	3.06142e-07	0.024922	0.538817	0.0495346	0.512691	0.0208467	3.9314e-06	0.246978	7.1284e-07	0.238382	0.681526	OLFM2;OLFM2	Body;Body
cg09903766	0.00860324	2.93344e-06	-0.105672	0.587147	0.474258	6.11729e-06	-0.0189166	0.532635	0.12663	0.275234	0.0474055	5.13504e-06	0.685281	9.43863e-06	0.387532	0.567516	UNC5B;UNC5B	Body;Body
cg03417915	0.00226844	1.73544e-06	0.104995	0.461125	0.214574	1.20764e-07	0.0126729	0.510402	0.0495346	0.0495346	0.0195852	3.25238e-06	0.423852	3.59379e-07	0.238382	0.300213	TINCR	Body
cg14405825	0.000545253	6.32275e-08	0.102154	0.707265	0.369902	1.1437e-06	0.022639	0.758473	0.0495346	0.512691	0.00829954	2.65982e-07	0.593786	2.09699e-06	0.238382	0.681526	DIP2C	Body	S_Shore
cg24993501	0.00163427	2.48312e-07	0.116536	0.763154	0.727789	1.99955e-06	0.0102227	0.804912	0.0495346	0.0495346	0.0159427	6.85288e-07	0.861146	3.41789e-06	0.238382	0.300213	GPR21;RABGAP1	TSS1500;Body
cg02667748	0.000316797	5.68264e-07	0.111594	0.38795	0.865859	5.24916e-06	-0.00380389	0.487677	0.0495346	0.512691	0.00617249	1.29303e-06	0.936854	8.19458e-06	0.238382	0.681526	LINC00862	TSS1500
cg18204930	0.00423545	4.85151e-05	0.123607	0.278426	0.875374	1.66354e-06	0.00207428	0.382108	0.0495346	0.512691	0.0293588	6.85425e-05	0.941759	2.90548e-06	0.238382	0.681526	AIFM2	3'UTR
cg17304111	0.000618677	6.02588e-05	0.121642	0.155806	0.831187	2.77019e-05	0.00371024	0.247883	0.0495346	0.12663	0.00891573	8.41195e-05	0.919072	3.8942e-05	0.238382	0.442716	GPM6A;GPM6A;GPM6A	TSS1500;5'UTR;Body
cg08064286	0.0048894	3.23107e-05	0.107858	0.280009	0.842533	4.82089e-06	-0.00310237	0.34524	0.0495346	0.0495346	0.0323068	4.67226e-05	0.925066	7.57558e-06	0.238382	0.300213	PRKCZ;PRKCZ;PRKCZ;PRKCZ	Body;Body;Body;Body
cg03188528	0.0041125	2.81729e-06	0.138344	0.631984	0.274484	4.88683e-08	0.0125814	0.740068	0.0495346	0.275234	0.0287855	4.95547e-06	0.494944	1.96289e-07	0.238382	0.567516	CACNB2;CACNB2;CACNB2;CACNB2;CACNB2;CACNB2;CACNB2;CACNB2;CACNB2	Body;Body;Body;Body;Body;Body;Body;Body;Body
cg22675207	0.000777191	3.05736e-07	-0.136811	0.700021	0.773874	1.11947e-06	-0.00527271	0.583147	0.0495346	0.275234	0.0101612	8.00607e-07	0.887756	2.05877e-06	0.238382	0.567516	TRIM62	Body
cg21396341	5.45055e-05	8.80201e-08	0.105208	0.372909	0.455814	1.01526e-07	0.00557612	0.419036	0.0495346	0.0495346	0.00278955	3.30231e-07	0.670081	3.18605e-07	0.238382	0.300213
cg15221192	0.00132313	3.23579e-07	0.118445	0.686625	0.0512889	2.66978e-08	0.0245176	0.771337	0.0495346	0.12663	0.0139777	8.35579e-07	0.161017	1.36511e-07	0.238382	0.442716	ZSWIM6	Body
cg13641221	0.00255283	2.5548e-07	0.109887	0.804599	0.797315	9.87196e-08	0.00386668	0.87937	0.0495346	0.0495346	0.0211206	6.99636e-07	0.900875	3.12515e-07	0.238382	0.300213	LPIN2	Body
cg18918418	0.00158461	1.72733e-06	0.136478	0.545555	0.139879	2.86964e-07	0.0244153	0.634835	0.0495346	0.12663	0.0156404	3.23931e-06	0.320237	6.7821e-07	0.238382	0.442716
cg03309393	0.000149158	7.27842e-09	-0.101208	0.863396	0.65667	6.04788e-07	-0.0101537	0.840028	0.0495346	0.0495346	0.00424891	8.81675e-08	0.817396	1.22602e-06	0.238382	0.300213
cg18668872	0.00422766	3.54769e-06	0.137637	0.59796	0.0104943	4.14556e-09	0.0226484	0.687947	0.0495346	0.512691	0.0293231	6.07871e-06	0.0541931	5.73493e-08	0.238382	0.681526	TRAF3IP1;TRAF3IP1	Body;Body
cg27572510	0.000776097	2.13679e-07	0.139251	0.779026	0.473749	5.32672e-07	0.0169851	0.880355	0.0495346	0.512691	0.0101539	6.13486e-07	0.684847	1.10528e-06	0.238382	0.681526	ACACA;ACACA;ACACA;ACACA;ACACA	Body;Body;Body;Body;Body
cg17077845	0.00190923	7.92162e-07	0.10151	0.51819	0.339064	2.20595e-07	0.0125741	0.591775	0.0495346	0.827259	0.0175714	1.68799e-06	0.563719	5.56229e-07	0.238382	0.827259	ADARB2	Body
cg05776861	0.00293058	5.33437e-07	0.110588	0.698977	0.748599	1.99636e-05	0.0161143	0.774591	0.0495346	0.827259	0.023083	1.23016e-06	0.873366	2.85666e-05	0.238382	0.827259	ARHGEF7;ARHGEF7;ARHGEF7;ARHGEF7;ARHGEF7	TSS200;Body;5'UTR;Body;Body
cg26613670	0.00666633	4.46662e-07	-0.104663	0.866756	0.152287	1.6715e-08	-0.0150106	0.827576	0.0495346	0.0495346	0.039829	1.07076e-06	0.338964	1.05615e-07	0.238382	0.300213	MVB12B	Body
cg13307920	0.00140998	4.80732e-07	0.138166	0.737651	0.392517	8.60549e-07	0.0216367	0.820517	0.0495346	0.12663	0.0145518	1.13371e-06	0.614786	1.64501e-06	0.238382	0.442716	CCDC92;CCDC92;CCDC92;CCDC92;CCDC92;CCDC92	5'UTR;5'UTR;5'UTR;5'UTR;5'UTR;5'UTR
cg21814905	0.000123784	7.08859e-08	0.14714	0.677597	0.183683	1.37774e-07	0.0211683	0.757238	0.0495346	0.0495346	0.00390086	2.86267e-07	0.383429	3.94698e-07	0.238382	0.300213	FRMD4A	Body
cg06652235	0.00574912	1.60468e-06	0.134153	0.773948	0.979106	3.74999e-07	-0.000561542	0.900939	0.0495346	0.512691	0.0360045	3.042e-06	0.99101	8.35067e-07	0.238382	0.681526	FAM126A	5'UTR
cg25174844	0.00531561	0.00985118	0.109414	0.0650028	0.285099	0.000260955	0.0158592	0.110764	0.0495346	0.0495346	0.0341529	0.0101047	0.506884	0.000326235	0.238382	0.300213
cg12592222	0.0018657	4.65117e-06	0.110691	0.360473	0.261291	1.22157e-06	0.017071	0.434466	0.0495346	0.275234	0.0173263	7.74793e-06	0.480042	2.21999e-06	0.238382	0.567516				Unclassified
cg10356410	0.00189779	1.49205e-06	0.172046	0.748328	0.494516	2.73259e-06	0.0239109	0.865862	0.0495346	0.275234	0.0175068	2.85934e-06	0.701482	4.51883e-06	0.238382	0.567516
cg00761700	0.0017963	2.33463e-07	0.106564	0.726663	0.412045	5.04534e-08	0.00991557	0.800233	0.0495346	0.12663	0.0169207	6.54656e-07	0.632438	2.00328e-07	0.238382	0.442716	CLMN	Body
cg10183463	0.000815336	5.92628e-08	0.105667	0.825223	0.830349	3.72756e-06	-0.00823664	0.906065	0.0495346	0.12663	0.0104402	2.55367e-07	0.91863	5.98622e-06	0.238382	0.442716	RUNX1T1;RUNX1T1;RUNX1T1;RUNX1T1	Body;Body;Body;Body
cg27400956	0.000314158	4.50912e-08	-0.101839	0.665876	0.113219	1.94435e-07	-0.0244495	0.637022	0.12663	0.0495346	0.00614509	2.15906e-07	0.2777	5.0661e-07	0.387532	0.300213				Unclassified
cg03388979	0.00489455	5.77468e-07	0.102233	0.728539	0.855802	2.27633e-07	0.00317793	0.830698	0.0495346	0.827259	0.032331	1.3096e-06	0.931721	5.69498e-07	0.238382	0.827259	PDE1C;PDE1C;PDE1C	TSS1500;TSS1500;Body	S_Shore
cg11446693	0.00259483	0.00010226	0.100106	0.163514	0.0302568	1.60157e-06	0.0227356	0.21489	0.0495346	0.0495346	0.021334	0.000138602	0.111718	2.81021e-06	0.238382	0.300213	MZF1;MZF1;LOC100131691	Body;Body;Body	S_Shore	Unclassified_Cell_type_specific
cg06816668	0.000557471	9.04143e-07	0.106135	0.379867	0.0768554	3.27017e-07	0.0227043	0.443247	0.0495346	0.12663	0.00840252	1.88117e-06	0.213118	7.50296e-07	0.238382	0.442716			S_Shore
cg27438106	0.0025232	2.35686e-06	0.110822	0.463821	0.981568	5.62534e-05	0.000995643	0.514982	0.275234	0.0495346	0.0209564	4.23822e-06	0.992098	7.62298e-05	0.529317	0.300213
cg05834354	0.00455255	8.05413e-06	0.191988	0.693001	0.981775	2.33072e-05	-0.00123498	0.806696	0.12663	0.0495346	0.0307944	1.27765e-05	0.992196	3.30731e-05	0.387532	0.300213	OSBPL5;OSBPL5;OSBPL5	Body;Body;Body	S_Shore
cg24847354	0.00576028	3.22155e-06	-0.14213	0.688976	0.814807	1.30634e-05	-0.00864227	0.63445	0.12663	0.0495346	0.0360467	5.57842e-06	0.910345	1.9161e-05	0.387532	0.300213	MTA3;MTA3;MTA3	Body;Body;Body
cg11346686	0.00459125	7.51996e-07	0.108581	0.711639	0.395643	7.5252e-07	-0.0202077	0.798294	0.0495346	0.0495346	0.0309664	1.61772e-06	0.617682	1.46939e-06	0.238382	0.300213
cg26096984	6.60473e-05	4.22366e-09	0.104079	0.827531	0.469996	1.51555e-08	0.00727906	0.910691	0.0495346	0.0495346	0.00298694	7.29253e-08	0.681744	1.00445e-07	0.238382	0.300213	SSH2;SSH2;SSH2;SSH2	TSS1500;Body;Body;Body	S_Shore
cg12327939	0.000113786	1.93952e-06	0.147377	0.29025	0.27559	1.48744e-06	0.013821	0.346824	0.0495346	0.0495346	0.0037534	3.57846e-06	0.496172	2.63399e-06	0.238382	0.300213
cg15985709	0.00308861	8.57731e-07	0.131218	0.746932	0.0688585	1.89601e-08	0.0214607	0.818951	0.0495346	0.0495346	0.0238821	1.80101e-06	0.197479	1.12863e-07	0.238382	0.300213	TRIO	Body
cg21880733	0.00186247	3.04334e-07	0.111755	0.720037	0.268881	2.78699e-08	0.0120039	0.801472	0.0495346	0.275234	0.0173075	7.97819e-07	0.488697	1.39854e-07	0.238382	0.567516	CLNS1A	Body		Promoter_Associated_Cell_type_specific
cg01649224	0.00225333	0.000138736	0.146326	0.213003	0.53331	0.000181244	0.0175235	0.243212	0.275234	0.0495346	0.0195034	0.000184724	0.731368	0.000231204	0.529317	0.300213	ADHFE1	TSS1500	N_Shore
cg02324835	0.00135363	2.33572e-07	0.111637	0.706366	0.690563	4.67131e-08	-0.00441132	0.775414	0.0495346	0.0495346	0.0141755	6.54885e-07	0.838857	1.90806e-07	0.238382	0.300213				Promoter_Associated
cg06098494	0.000408075	4.46717e-07	0.154946	0.610501	0.314599	5.05966e-07	0.0201693	0.728054	0.0495346	0.275234	0.00708318	1.07083e-06	0.538627	1.05999e-06	0.238382	0.567516
cg12019801	0.00199023	6.25691e-07	0.102306	0.560174	0.219665	2.63333e-07	0.0178026	0.598019	0.0495346	0.0495346	0.0180293	1.39569e-06	0.430346	6.35431e-07	0.238382	0.300213	ZNF516	Body	Island
cg07821808	0.00235724	3.49182e-06	0.102101	0.380246	0.433433	7.80728e-06	-0.0165916	0.398546	0.275234	0.0495346	0.0200664	5.99301e-06	0.651126	1.18375e-05	0.529317	0.300213
cg09067029	0.00265154	2.0289e-06	0.10767	0.474137	0.42001	3.22339e-07	0.0103297	0.534129	0.0495346	0.12663	0.0216388	3.72048e-06	0.639504	7.41935e-07	0.238382	0.442716	PLA2G4A	Body
cg11742667	0.00503696	1.25422e-06	-0.119336	0.70592	0.0657137	3.2914e-08	-0.0188783	0.616692	0.0495346	0.512691	0.0329462	2.46983e-06	0.191164	1.54021e-07	0.238382	0.681526	ATP4B	Body	S_Shelf	Unclassified_Cell_type_specific
cg16558906	0.00521777	4.6792e-07	0.10293	0.786939	0.443813	2.28673e-07	0.0142943	0.852007	0.0495346	0.275234	0.0337431	1.11003e-06	0.660005	5.71391e-07	0.238382	0.567516
cg21582311	0.00146039	9.83327e-08	0.101284	0.811759	0.212757	1.66431e-07	0.0236064	0.873189	0.0495346	0.512691	0.0148737	3.55588e-07	0.421573	4.52254e-07	0.238382	0.681526	C1orf96	Body	N_Shelf
cg20244953	0.00371662	5.33964e-07	-0.127567	0.8597	0.504172	1.37256e-06	-0.017627	0.776853	0.0495346	0.275234	0.026927	1.23115e-06	0.709037	2.45558e-06	0.238382	0.567516
cg16703353	0.00341021	2.62219e-07	0.106225	0.835515	0.726335	3.53902e-07	0.00733433	0.885824	0.0495346	0.12663	0.0254692	7.13267e-07	0.860306	7.98052e-07	0.238382	0.442716	NAT2	TSS1500	S_Shelf
cg17927730	0.000457389	1.14079e-07	0.126481	0.722073	0.44638	1.09609e-06	0.0202564	0.820672	0.0495346	0.512691	0.00753609	3.93135e-07	0.662181	2.02176e-06	0.238382	0.681526	RNF2	TSS1500	N_Shore
cg17104441	0.00358132	1.06109e-06	0.135833	0.763103	0.620893	1.37885e-06	0.0142161	0.857189	0.0495346	0.275234	0.026286	2.14707e-06	0.793702	2.46529e-06	0.238382	0.567516
cg05342782	0.00299816	1.1234e-05	0.190776	0.565339	0.526798	3.13757e-06	0.0179138	0.679514	0.0495346	0.0495346	0.0234207	1.73741e-05	0.726482	5.11843e-06	0.238382	0.300213	STX8	Body
cg02533526	0.00622621	2.57741e-06	0.118633	0.621471	0.251034	3.27639e-07	0.0185628	0.640105	0.275234	0.0495346	0.037995	4.58335e-06	0.468158	7.5143e-07	0.529317	0.300213
cg16037981	0.0012261	1.68626e-06	0.144766	0.544163	0.551089	2.26276e-06	0.0142596	0.625257	0.0495346	0.0495346	0.0133549	3.17326e-06	0.744667	3.81453e-06	0.238382	0.300213	RAP1GAP2;RAP1GAP2	Body;Body		Promoter_Associated
cg14445783	1.81639e-05	2.03952e-08	0.169387	0.656155	0.519804	6.31825e-06	0.0235689	0.736882	0.0495346	0.0495346	0.00190495	1.38956e-07	0.721125	9.72513e-06	0.238382	0.300213			S_Shore
cg26252202	0.00287504	4.79677e-06	0.133265	0.48343	0.0584752	6.62201e-08	0.0205346	0.539524	0.0495346	0.0495346	0.0228051	7.96665e-06	0.176253	2.38621e-07	0.238382	0.300213	ZDHHC4;ZDHHC4;ZDHHC4;ZDHHC4;C7orf26;C7orf26	Body;Body;Body;Body;TSS1500;TSS1500	N_Shore
cg24086845	0.00847186	9.76263e-06	0.112467	0.460194	0.258571	1.57174e-07	0.0122544	0.517486	0.0495346	0.12663	0.0469047	1.52545e-05	0.476846	4.33984e-07	0.238382	0.442716	MTSS1;MTSS1;MTSS1	Body;Body;Body		Promoter_Associated_Cell_type_specific
cg07737938	0.000195543	1.50309e-08	0.101323	0.772477	0.697601	2.202e-06	0.012136	0.833817	0.0495346	0.512691	0.00484476	1.1979e-07	0.843082	3.72328e-06	0.238382	0.681526
cg20462493	0.000229088	6.00205e-08	0.123687	0.694506	0.981521	1.89856e-06	-0.000629616	0.76104	0.0495346	0.0495346	0.00524321	2.57351e-07	0.992078	3.26443e-06	0.238382	0.300213
cg17775336	0.00244606	2.81646e-07	0.109682	0.774826	0.198392	1.60714e-07	0.0232179	0.833069	0.0495346	0.0495346	0.0205464	7.52682e-07	0.403091	4.40942e-07	0.238382	0.300213	GRHL2	Body
cg04441075	0.000472514	3.70053e-08	0.102333	0.780703	0.857601	1.32141e-06	-0.00488996	0.833664	0.0495346	0.0495346	0.0076652	1.92092e-07	0.932628	2.37609e-06	0.238382	0.300213	ATP8B4;ATP8B4;ATP8B4;ATP8B4	Body;Body;Body;Body		Promoter_Associated
cg26631549	6.4923e-06	5.43159e-09	0.156662	0.652451	0.525476	4.3775e-06	0.0204027	0.709543	0.275234	0.0495346	0.00153284	7.93162e-08	0.725459	6.9331e-06	0.529317	0.300213	B4GALT5	Body
cg24838626	0.00280419	1.2202e-05	0.111516	0.31789	0.817154	2.15975e-06	-0.00329861	0.38533	0.0495346	0.0495346	0.0224426	1.87594e-05	0.911656	3.65991e-06	0.238382	0.300213
cg02146162	0.00128262	9.96031e-07	-0.134829	0.585111	0.0884293	1.43405e-07	-0.0211914	0.537403	0.0495346	0.0495346	0.0137211	2.03754e-06	0.234764	4.06162e-07	0.238382	0.300213	DEPTOR;DEPTOR	Body;Body
cg27366935	0.00892903	0.0010697	0.109603	0.137849	0.782876	0.000587437	0.00752726	0.178549	0.12663	0.0495346	0.0486271	0.00124811	0.892975	0.000701294	0.387532	0.300213	SVIL;SVIL	Body;Body
cg16646522	0.00283251	2.16877e-07	0.101736	0.798074	0.0924914	5.24297e-08	0.0247978	0.823651	0.12663	0.0495346	0.0225918	6.20034e-07	0.242108	2.05296e-07	0.387532	0.300213
cg05307935	0.000603845	1.64236e-06	0.134434	0.423004	0.141937	6.65357e-07	0.0239802	0.508681	0.0495346	0.275234	0.0087947	3.1028e-06	0.323351	1.32632e-06	0.238382	0.567516	ATP11A;ATP11A	Body;Body	N_Shelf
cg11933019	0.00288379	2.86353e-07	0.102749	0.755532	0.201839	9.53332e-08	0.0196996	0.813165	0.0495346	0.0495346	0.0228471	7.62056e-07	0.407575	3.05027e-07	0.238382	0.300213	CNTN5;CNTN5	5'UTR;5'UTR
cg26748440	0.000157804	3.69185e-08	0.121411	0.700074	0.399854	1.41808e-07	0.0123986	0.750994	0.0495346	0.0495346	0.00435788	1.9184e-07	0.621556	4.02891e-07	0.238382	0.300213	KCNIP4;KCNIP4	5'UTR;TSS200
cg14955976	0.000475631	1.72435e-06	-0.116019	0.339091	0.486239	1.41222e-05	-0.0122348	0.28751	0.0495346	0.0495346	0.00769403	3.2345e-06	0.694884	2.06171e-05	0.238382	0.300213
cg00397303	0.00851674	1.4186e-06	0.101289	0.673178	0.500542	1.26521e-06	-0.0167713	0.747583	0.0495346	0.12663	0.0470731	2.74002e-06	0.706243	2.28848e-06	0.238382	0.442716	PTPRC;PTPRC;PTPRC;PTPRC	Body;Body;Body;Body
cg17334453	0.000629711	6.941e-08	0.116407	0.817224	0.42445	3.90564e-09	0.00574469	0.905037	0.0495346	0.275234	0.00900307	2.82402e-07	0.643386	5.61582e-08	0.238382	0.567516
cg21561932	0.00331495	3.45194e-06	0.154296	0.631683	0.755589	9.55243e-06	0.0122006	0.726969	0.0495346	0.12663	0.025005	5.93213e-06	0.877476	1.42906e-05	0.238382	0.442716
cg16341228	0.000343453	8.76893e-08	-0.105123	0.59547	0.0173375	8.79618e-09	-0.0193961	0.566283	0.0495346	0.0495346	0.00645103	3.29414e-07	0.0761368	7.74903e-08	0.238382	0.300213	PTPN5;PTPN5;PTPN5;PTPN5;PTPN5;PTPN5	Body;Body;Body;Body;Body;Body
cg05538409	0.000607607	8.38073e-08	-0.10496	0.696461	0.185781	3.16168e-07	-0.0216309	0.6324	0.0495346	0.275234	0.00882841	3.19626e-07	0.386259	7.30912e-07	0.238382	0.567516
cg07235734	0.00371941	2.80684e-06	0.148467	0.660495	0.122581	1.554e-08	0.0153081	0.776989	0.0495346	0.512691	0.0269385	4.93925e-06	0.293164	1.01721e-07	0.238382	0.681526
cg00874377	0.00290339	1.55395e-07	-0.108575	0.931976	0.699551	1.40772e-07	-0.00648085	0.892372	0.0495346	0.0495346	0.0229462	4.88029e-07	0.844299	4.00789e-07	0.238382	0.300213
cg14425468	0.00926317	4.2265e-06	-0.124406	0.644252	0.773976	2.43608e-06	0.00666677	0.607148	0.0495346	0.0495346	0.049865	7.1104e-06	0.887802	4.0748e-06	0.238382	0.300213				Unclassified_Cell_type_specific
cg11463657	0.000963976	1.97846e-07	0.112502	0.678879	0.148077	7.94479e-08	0.020104	0.740504	0.0495346	0.0495346	0.0115237	5.80179e-07	0.332712	2.69406e-07	0.238382	0.300213			N_Shore
cg13049483	4.25494e-05	2.77755e-08	0.125468	0.557458	0.756727	1.15072e-06	0.00627934	0.639082	0.0495346	0.0495346	0.00253502	1.63297e-07	0.878118	2.10811e-06	0.238382	0.300213	RAB31	Body	S_Shelf
cg07591634	0.00489585	4.68045e-06	0.110779	0.467461	0.500889	2.07765e-05	0.0234203	0.517833	0.12663	0.275234	0.032337	7.79238e-06	0.706517	2.96654e-05	0.387532	0.567516	RFTN1	Body
cg13466988	0.0018335	1.21039e-06	0.121668	0.552587	0.195435	1.50613e-07	-0.0186245	0.67363	0.0495346	0.275234	0.0171399	2.39702e-06	0.399187	4.20826e-07	0.238382	0.567516	VPS13D;VPS13D	Body;Body
cg27610491	0.00524797	6.80772e-06	0.108123	0.423383	0.0168042	3.07407e-08	0.0225504	0.47697	0.0495346	0.0495346	0.0338684	1.0954e-05	0.0744992	1.47931e-07	0.238382	0.300213	CLSTN3	Body
cg18877137	0.000980698	2.51232e-06	0.182169	0.584497	0.596109	7.95408e-06	0.01967	0.711551	0.0495346	0.512691	0.011648	4.48143e-06	0.776813	1.20442e-05	0.238382	0.681526
cg26624703	0.00166791	2.12937e-07	0.101217	0.692539	0.918683	4.62283e-07	0.00182967	0.714137	0.12663	0.0495346	0.0161498	6.11957e-07	0.962821	9.85765e-07	0.387532	0.300213	KCNE4	TSS200	N_Shore
cg10477778	0.0016416	4.46582e-07	-0.109855	0.621885	0.223409	7.32902e-07	-0.021584	0.566783	0.0495346	0.0495346	0.0159885	1.07061e-06	0.435001	1.43748e-06	0.238382	0.300213	LOC100506457;LOC100506457	Body;Body
cg22609784	0.000586317	5.69409e-07	0.109155	0.444363	0.240957	2.08946e-06	0.0244552	0.51698	0.0495346	0.512691	0.00864533	1.29513e-06	0.456215	3.55415e-06	0.238382	0.681526	MSX1	Body	N_Shore
cg10264800	0.00803376	1.72354e-06	0.102918	0.640718	0.588229	2.45553e-06	0.0138986	0.660299	0.512691	0.0495346	0.0452192	3.23324e-06	0.771341	4.10402e-06	0.668474	0.300213
cg22920410	0.00175265	2.91522e-07	0.116361	0.745708	0.205317	1.60911e-07	0.0217405	0.794815	0.0495346	0.0495346	0.0166621	7.72354e-07	0.412045	4.41331e-07	0.238382	0.300213	RFC3;RFC3	Body;Body
cg26148466	0.00460624	1.77112e-06	0.134215	0.710481	0.79963	7.57167e-07	-0.0054104	0.747904	0.12663	0.0495346	0.0310359	3.30942e-06	0.902166	1.47708e-06	0.387532	0.300213	EPC1;EPC1;EPC1;EPC1	Body;Body;Body;Body
cg15822566	0.00837882	4.9036e-06	-0.139978	0.678643	0.760715	7.00093e-05	-0.0174959	0.645463	0.275234	0.275234	0.0465614	8.12738e-06	0.880368	9.38297e-05	0.529317	0.567516
cg17459290	0.00161652	1.92865e-05	0.10872	0.238501	0.383879	3.11135e-05	-0.0227664	0.34397	0.0495346	0.275234	0.0158342	2.87646e-05	0.606994	4.34655e-05	0.238382	0.567516	LGALS8;LGALS8;LGALS8;LGALS8	Body;Body;Body;Body		Promoter_Associated_Cell_type_specific
cg09811263	2.63325e-05	9.70021e-09	0.118048	0.604594	0.504572	4.64157e-08	0.00677002	0.696919	0.0495346	0.0495346	0.00214131	9.86717e-08	0.709325	1.90069e-07	0.238382	0.300213	RALGAPA2	Body
cg00691586	0.00108621	2.91343e-05	0.112011	0.199505	0.956559	1.44304e-06	0.000508065	0.279654	0.0495346	0.0495346	0.0123995	4.23833e-05	0.980626	2.56494e-06	0.238382	0.300213	AKAP13;AKAP13	Body;Body
cg09885134	9.1708e-05	3.82453e-08	0.134149	0.668061	0.246127	2.41096e-07	0.0201645	0.741553	0.0495346	0.0495346	0.0034062	1.95739e-07	0.46247	5.94547e-07	0.238382	0.300213	STXBP1;STXBP1	Body;Body
cg25753473	0.000364535	4.52097e-05	0.127033	0.152665	0.103971	9.13048e-06	0.0239798	0.229716	0.0495346	0.0495346	0.0066622	6.41374e-05	0.262134	1.36995e-05	0.238382	0.300213			S_Shelf	Unclassified_Cell_type_specific
cg12968752	0.00124342	3.75631e-06	0.141552	0.436948	0.496571	5.47658e-07	0.00995184	0.541688	0.0495346	0.275234	0.013475	6.39745e-06	0.703155	1.13064e-06	0.238382	0.567516	SCOC	5'UTR
cg08285570	0.00147783	3.2545e-07	0.125629	0.748707	0.72543	5.35962e-07	0.00725268	0.786796	0.0495346	0.0495346	0.0149747	8.39258e-07	0.859773	1.11082e-06	0.238382	0.300213	ADCY9	Body	Island	Unclassified_Cell_type_specific
cg21067858	0.0092444	4.8035e-07	-0.100258	0.894525	0.838995	2.39852e-06	-0.00647915	0.83965	0.12663	0.275234	0.0497942	1.13297e-06	0.923139	4.01877e-06	0.387532	0.567516
cg23229110	0.00100565	1.33065e-07	0.111587	0.75185	0.272926	6.94036e-08	0.0148314	0.796099	0.0495346	0.0495346	0.0118298	4.37138e-07	0.493231	2.461e-07	0.238382	0.300213	DDR2;DDR2	Body;Body
cg05219918	6.04397e-06	1.39865e-09	0.106816	0.613397	0.60955	5.71059e-06	0.0154139	0.629692	0.0495346	0.0495346	0.00151916	5.47975e-08	0.786116	8.85806e-06	0.238382	0.300213
cg16747659	0.00359798	1.4197e-06	-0.123917	0.648032	0.449659	2.11762e-06	-0.0171064	0.592292	0.0495346	0.0495346	0.0263706	2.74182e-06	0.664921	3.59639e-06	0.238382	0.300213	ATP1B1	Body	S_Shore
cg16532185	0.000606988	3.95095e-07	0.103173	0.464378	0.403999	8.40918e-07	0.013597	0.532709	0.0495346	0.12663	0.00882322	9.73662e-07	0.625196	1.61325e-06	0.238382	0.442716	RYR2	Body
cg17339440	0.00396996	9.12388e-05	0.166417	0.313925	0.738394	0.000370608	0.0173429	0.381247	0.275234	0.12663	0.0281273	0.000124471	0.867354	0.000454417	0.529317	0.442716	RAB11FIP1;RAB11FIP1	Body;Body
cg14736813	0.000781082	5.38081e-07	0.136668	0.607842	0.979381	2.41301e-07	0.000394023	0.715301	0.0495346	0.12663	0.0101872	1.2386e-06	0.991134	5.94924e-07	0.238382	0.442716	SNRNP27;SNRNP27	Body;Body
cg01313259	0.00112138	7.46749e-07	0.111223	0.500798	0.988576	4.08508e-06	0.000359767	0.580565	0.0495346	0.12663	0.01265	1.60853e-06	0.995124	6.50818e-06	0.238382	0.442716	ARHGEF7;ARHGEF7;ARHGEF7;ARHGEF7;ARHGEF7	Body;Body;Body;Body;Body
cg07650391	0.00416956	1.31009e-05	0.14938	0.465835	0.943609	2.55147e-05	-0.0028552	0.588573	0.0495346	0.827259	0.0290532	2.00405e-05	0.974668	3.60253e-05	0.238382	0.827259	LOC285954;LOC285954;INHBA	TSS200;TSS200;Body		Unclassified
cg17503710	0.00132725	6.7982e-07	0.146794	0.707276	0.104458	5.97982e-08	0.0238695	0.806903	0.0495346	0.275234	0.0140046	1.49134e-06	0.262972	2.2336e-07	0.238382	0.567516	IMPA2	Body
cg03535996	0.000346966	9.36777e-08	0.13261	0.740797	0.0770183	3.38255e-08	0.0235015	0.80991	0.0495346	0.0495346	0.00648757	3.44114e-07	0.213423	1.56596e-07	0.238382	0.300213	ADAMTS6	Body
cg10832788	0.00094262	2.51702e-07	0.113971	0.643772	0.868678	4.28439e-06	0.00508551	0.70097	0.0495346	0.12663	0.0113763	6.92058e-07	0.938383	6.79823e-06	0.238382	0.442716
cg01365568	0.0066575	2.96456e-06	0.115973	0.597708	0.614454	5.83127e-09	0.00287913	0.668484	0.0495346	0.0495346	0.0397983	5.18278e-06	0.789355	6.53663e-08	0.238382	0.300213	AMOTL2;AMOTL2;AMOTL2;AMOTL2	TSS1500;TSS1500;1stExon;5'UTR	S_Shore
cg17864650	0.00163568	3.85107e-07	0.118569	0.695888	0.549988	3.36536e-07	-0.0108939	0.76745	0.0495346	0.0495346	0.0159513	9.54734e-07	0.743812	7.67414e-07	0.238382	0.300213	TPD52L1;TPD52L1;TPD52L1;TPD52L1	5'UTR;Body;Body;Body
cg12770187	0.00909104	3.79298e-05	-0.108457	0.321863	0.593186	0.000138944	-0.0156145	0.272341	0.275234	0.0495346	0.0492221	5.43498e-05	0.774809	0.000179779	0.529317	0.300213	ANKRD26P1	Body
cg11748728	0.00469756	5.54022e-06	-0.118797	0.475094	0.566666	3.515e-05	0.0188403	0.432453	0.12663	0.0495346	0.0314466	9.07782e-06	0.755863	4.87796e-05	0.387532	0.300213	CLEC12A;CLEC12A;CLEC12A;CLEC12A	Body;Body;Body;Body
cg20269993	0.00126874	5.26135e-07	0.118617	0.602191	0.237669	1.5777e-07	0.0164118	0.656774	0.0495346	0.0495346	0.013639	1.21701e-06	0.452323	4.35138e-07	0.238382	0.300213
cg01492860	0.00590325	4.15351e-06	0.105351	0.482459	0.697653	5.54224e-06	0.01011	0.551253	0.0495346	0.275234	0.036646	7.00059e-06	0.843114	8.61676e-06	0.238382	0.567516	EBF1;EBF1;EBF1	Body;Body;Body
cg21173875	0.00138653	5.66561e-07	0.137304	0.700428	0.719472	4.24212e-06	0.0123586	0.780603	0.0495346	0.0495346	0.0143986	1.28995e-06	0.856163	6.73705e-06	0.238382	0.300213
cg19815992	0.00249349	5.30887e-06	0.124097	0.422391	0.758773	1.9166e-05	0.0098043	0.497192	0.0495346	0.275234	0.0208003	8.73357e-06	0.879283	2.74895e-05	0.238382	0.567516	F13B	Body
cg14172428	0.000748118	1.10738e-07	0.112204	0.732867	0.155582	2.64336e-08	0.0162473	0.807148	0.0495346	0.0495346	0.00994577	3.85139e-07	0.34379	1.35714e-07	0.238382	0.300213	TJP2	5'UTR	N_Shore
cg19975346	0.00530461	0.000117344	0.104389	0.200075	0.234276	8.96031e-06	0.0183948	0.26535	0.0495346	0.275234	0.0341091	0.000157771	0.448285	1.34612e-05	0.238382	0.567516	FAM53B	Body
cg25964035	3.04743e-05	2.43333e-06	0.126971	0.169355	0.54965	0.00068156	0.0240658	0.248085	0.0495346	0.512691	0.00224476	4.35805e-06	0.743577	0.000806723	0.238382	0.681526	NCRNA00171	Body
cg07271230	0.00201424	6.5184e-07	0.101129	0.549833	0.557421	1.02308e-06	0.011219	0.610262	0.0495346	0.275234	0.0181696	1.44188e-06	0.749321	1.90535e-06	0.238382	0.567516	RBM33	Body
cg26143362	0.00193064	7.75253e-06	0.126958	0.367038	0.789827	8.89927e-07	-0.0037148	0.469431	0.0495346	0.0495346	0.0176989	1.23353e-05	0.896711	1.69255e-06	0.238382	0.300213	ITPR1;ITPR1;ITPR1	Body;Body;Body
cg05682128	0.00443704	3.12267e-06	-0.129975	0.590803	0.634309	8.24701e-06	-0.01313	0.526446	0.12663	0.0495346	0.0302823	5.42628e-06	0.802749	1.24571e-05	0.387532	0.300213	PFN2;PFN2	Body;Body	N_Shelf	Unclassified_Cell_type_specific
cg05551825	0.00260595	2.61129e-06	0.106927	0.439966	0.327487	7.33835e-07	0.0152766	0.517956	0.0495346	0.275234	0.021391	4.63607e-06	0.551918	1.43899e-06	0.238382	0.567516	RNF216;RNF216	Body;Body		Promoter_Associated_Cell_type_specific
cg13988645	0.00020164	3.04338e-05	0.10079	0.115028	0.827559	1.79833e-05	-0.00256065	0.186625	0.0495346	0.0495346	0.0049156	4.41619e-05	0.917107	2.58849e-05	0.238382	0.300213
cg19205181	0.0039813	2.21288e-06	-0.114848	0.552452	0.859738	3.35919e-05	-0.00640022	0.491892	0.12663	0.0495346	0.0281807	4.01101e-06	0.933735	4.67316e-05	0.387532	0.300213	C20orf78;C20orf78	TSS1500;TSS1500
cg27600981	0.0075836	3.34275e-06	0.124624	0.646553	0.595351	1.14116e-05	0.0213577	0.704158	0.12663	0.275234	0.0434795	5.76514e-06	0.776285	1.68766e-05	0.387532	0.567516
cg14155810	0.00668633	5.46586e-07	-0.104676	0.824848	0.828518	1.5306e-06	0.00544313	0.740182	0.0495346	0.12663	0.0399105	1.25397e-06	0.91764	2.70049e-06	0.238382	0.442716	CYP7B1	Body
cg00203364	0.000669071	1.23261e-07	0.101176	0.624998	0.478059	4.57963e-07	-0.012667	0.689025	0.0495346	0.0495346	0.00932902	4.14529e-07	0.688389	9.78459e-07	0.238382	0.300213	FMNL2	Body
cg02876871	4.32767e-05	2.36169e-08	0.13855	0.643806	0.76905	2.90099e-07	0.00474848	0.720324	0.0495346	0.0495346	0.002554	1.49862e-07	0.885077	6.83944e-07	0.238382	0.300213	PARK2;PARK2;PARK2	Body;Body;Body
cg25755892	0.000704115	2.98799e-05	0.109707	0.173432	0.0992193	4.50187e-06	0.021468	0.240804	0.0495346	0.12663	0.00961413	4.34025e-05	0.253919	7.11335e-06	0.238382	0.442716	PLA2G2A;PLA2G2A;PLA2G2A;PLA2G2A	TSS1500;TSS1500;TSS1500;TSS1500
cg03622040	0.00277253	1.8321e-05	-0.137019	0.351585	0.567834	0.00022822	-0.018877	0.270582	0.0495346	0.275234	0.0222732	2.7414e-05	0.756762	0.000287462	0.238382	0.567516
cg10781632	0.0022802	1.03588e-06	0.118753	0.594306	0.162927	9.3791e-08	0.0173609	0.642861	0.0495346	0.0495346	0.0196497	2.10503e-06	0.354341	3.01553e-07	0.238382	0.300213
cg11469061	0.00899664	2.46558e-06	0.114102	0.670708	0.227924	2.50465e-08	0.0122986	0.760429	0.0495346	0.827259	0.0488686	4.40854e-06	0.440545	1.31594e-07	0.238382	0.827259	PAX6;PAX6;PAX6	Body;Body;Body	Island
cg00953363	0.00143041	9.0707e-07	0.113993	0.521153	0.585501	1.01558e-06	0.0101356	0.596136	0.0495346	0.0495346	0.0146817	1.88621e-06	0.769456	1.89349e-06	0.238382	0.300213
cg22561384	0.00649259	2.33053e-06	0.131098	0.712621	0.27773	1.10142e-07	0.0162519	0.786361	0.0495346	0.275234	0.0391162	4.19657e-06	0.498617	3.36974e-07	0.238382	0.567516	KIF13B	Body	S_Shelf
cg06814248	0.00541618	3.17738e-06	-0.102248	0.488929	0.118744	6.06825e-07	-0.0219837	0.439915	0.0495346	0.275234	0.0345787	5.51077e-06	0.286901	1.22935e-06	0.238382	0.567516	SHTN1	5'UTR
cg08287228	0.000270533	1.94565e-08	0.108067	0.839138	0.290813	1.32523e-07	0.0191685	0.914055	0.0495346	0.512691	0.00569725	1.35657e-07	0.513298	3.84001e-07	0.238382	0.681526	KLF12	Body
cg05502766	0.00865785	7.05698e-06	0.148976	0.665418	0.778113	1.6279e-05	-0.0131972	0.760724	0.0495346	0.12663	0.0476138	1.13194e-05	0.890186	2.35677e-05	0.238382	0.442716	LOC100129550	TSS1500
cg16253064	0.000283594	4.92566e-08	0.108417	0.675459	0.630312	2.1431e-07	0.00753959	0.74508	0.0495346	0.0495346	0.00583562	2.27767e-07	0.799952	5.44383e-07	0.238382	0.300213	STX6;STX6	3'UTR;3'UTR
cg12593776	0.00128533	3.13326e-07	0.126209	0.731957	0.495672	3.31963e-07	-0.013093	0.805976	0.0495346	0.0495346	0.0137414	8.1541e-07	0.702395	7.59274e-07	0.238382	0.300213
cg26225893	8.2399e-05	6.89917e-09	-0.116142	0.863826	0.766342	3.79464e-07	-0.00576902	0.808391	0.0495346	0.0495346	0.00326722	8.64218e-08	0.883535	8.42871e-07	0.238382	0.300213	MUC13	TSS200		Unclassified_Cell_type_specific
cg01830659	0.00259342	3.25635e-07	-0.126756	0.877158	0.615575	2.30424e-06	-0.0160153	0.835931	0.275234	0.0495346	0.0213277	8.39621e-07	0.790067	3.87761e-06	0.529317	0.300213	XPR1;XPR1	Body;Body
cg06263137	0.000469312	8.52768e-08	-0.114794	0.70951	0.215606	5.91744e-07	-0.0216516	0.587556	0.0495346	0.12663	0.00764107	3.23336e-07	0.425158	1.20431e-06	0.238382	0.442716
cg23777731	0.000629893	5.44659e-08	-0.117445	0.876118	0.646928	5.21003e-06	-0.0174506	0.816291	0.12663	0.12663	0.0090034	2.42162e-07	0.811059	8.13805e-06	0.387532	0.442716	SORCS1;SORCS1;SORCS1;SORCS1;SORCS1;SORCS1	Body;Body;Body;Body;Body;Body
cg19139358	0.00489379	0.00111763	0.106063	0.111394	0.322867	5.01614e-05	0.0151465	0.175919	0.0495346	0.12663	0.0323267	0.00129995	0.54721	6.83639e-05	0.238382	0.442716
cg13155924	0.00116794	0.000388863	0.11733	0.110334	0.497703	0.000136708	0.0135122	0.184166	0.0495346	0.12663	0.0129596	0.000485859	0.704054	0.000177044	0.238382	0.442716
cg19798291	0.00130637	1.94576e-07	0.117296	0.769645	0.0167004	2.99847e-09	0.0224123	0.846744	0.0495346	0.0495346	0.0138691	5.73257e-07	0.0741797	5.14105e-08	0.238382	0.300213	VEZT;VEZT;VEZT	Body;Body;Body
cg00111063	5.24363e-05	3.61396e-08	0.152579	0.669091	0.388418	1.15845e-06	0.021931	0.764685	0.0495346	0.12663	0.00274674	1.895e-07	0.61112	2.1204e-06	0.238382	0.442716	LTA4H;LTA4H	TSS1500;TSS1500
cg14044388	0.00382939	5.4398e-06	-0.109725	0.41683	0.561173	0.000159949	-0.0220997	0.340653	0.0495346	0.512691	0.027465	8.92789e-06	0.751923	0.000205423	0.238382	0.681526	ROR2	Body
cg08490571	6.59048e-05	1.85383e-08	0.140338	0.770443	0.65501	8.99873e-08	-0.00656327	0.869934	0.0495346	0.0495346	0.0029839	1.32408e-07	0.816307	2.93154e-07	0.238382	0.300213
cg10332321	0.00379186	6.53669e-06	0.141078	0.51043	0.829712	3.09408e-06	0.00482779	0.55433	0.275234	0.0495346	0.0272855	1.05536e-05	0.918265	5.05412e-06	0.529317	0.300213	CAMTA1	Body
cg09059767	0.00500178	6.30438e-06	-0.11434	0.450414	0.67232	8.50679e-06	-0.00792545	0.355769	0.0495346	0.512691	0.0327974	1.02121e-05	0.827355	1.28231e-05	0.238382	0.681526	GAS8;GAS8	TSS1500;TSS1500	N_Shore	Promoter_Associated
cg24342464	0.00859848	2.62387e-05	-0.11192	0.358691	0.877458	0.00122215	0.00881061	0.309776	0.512691	0.0495346	0.0473869	3.84097e-05	0.94282	0.00139683	0.668474	0.300213	TNFSF9	Body	S_Shore	Promoter_Associated
cg09035308	0.00539963	1.01878e-06	0.102395	0.650464	0.729862	5.34518e-07	-0.00671708	0.741858	0.0495346	0.512691	0.0345035	2.07594e-06	0.862349	1.10836e-06	0.238382	0.681526	C10orf128;C10orf128;C10orf128;C10orf128;C10orf128	TSS1500;TSS1500;TSS1500;TSS1500;TSS1500
cg02155448	0.0023128	3.48046e-05	-0.142176	0.295669	0.509835	0.000153089	-0.0178337	0.243423	0.0495346	0.0495346	0.0198308	5.01164e-05	0.713512	0.00019707	0.238382	0.300213	LOC101929541;LOC101929541;LOC101929541	TSS200;TSS200;Body
cg05505018	0.00707427	6.15793e-06	0.137057	0.598215	0.391774	5.35544e-07	0.0172707	0.736215	0.0495346	0.512691	0.0414629	9.9942e-06	0.614121	1.11009e-06	0.238382	0.681526	KIF16B;KIF16B	Body;Body
cg16639311	0.00266268	1.11805e-06	0.134105	0.686362	0.057852	1.5588e-08	0.020521	0.771122	0.0495346	0.275234	0.0216987	2.24248e-06	0.174978	1.01876e-07	0.238382	0.567516
cg11492369	0.00045714	3.27667e-07	0.155643	0.682333	0.369947	5.05128e-07	0.0194711	0.800487	0.0495346	0.512691	0.00753399	8.43688e-07	0.593823	1.05867e-06	0.238382	0.681526	WLS;WLS;WLS	Body;Body;Body
cg09307518	0.00289738	1.49206e-06	-0.14557	0.709044	0.962909	2.07504e-05	0.00175863	0.580985	0.0495346	0.827259	0.0229153	2.85935e-06	0.983612	2.96303e-05	0.238382	0.827259
cg12354480	0.00061397	2.27976e-06	0.112848	0.328493	0.0731516	2.96096e-07	0.0207307	0.407087	0.0495346	0.275234	0.00887996	4.11687e-06	0.205999	6.94821e-07	0.238382	0.567516	LUNAR1	Body
cg18764008	0.00364346	7.3799e-07	0.113767	0.703237	0.365851	2.61248e-07	0.0160666	0.771596	0.0495346	0.275234	0.0265875	1.5932e-06	0.590001	6.31531e-07	0.238382	0.567516
cg27198497	0.00070547	2.1681e-07	0.109097	0.593241	0.194321	4.58871e-07	0.0240034	0.654957	0.0495346	0.12663	0.00962476	6.19878e-07	0.397756	9.80016e-07	0.238382	0.442716
cg16151313	0.000753359	3.53283e-07	0.102833	0.503389	0.745959	9.91867e-07	0.00548455	0.553621	0.0495346	0.0495346	0.00998614	8.93399e-07	0.871799	1.8558e-06	0.238382	0.300213
cg23423419	0.00130983	4.46824e-07	0.120451	0.642378	0.66867	8.74531e-06	0.0162728	0.716722	0.0495346	0.0495346	0.0138898	1.07103e-06	0.825051	1.31595e-05	0.238382	0.300213
cg12521225	0.0071267	0.00012261	-0.101409	0.208739	0.220063	0.000166001	-0.021253	0.141424	0.0495346	0.827259	0.0416672	0.000164444	0.430845	0.000212758	0.238382	0.827259
cg26481465	0.00129889	6.64126e-07	0.144157	0.694686	0.626908	1.02091e-06	0.012162	0.804942	0.0495346	0.827259	0.013824	1.46367e-06	0.797701	1.90188e-06	0.238382	0.827259
cg26940620	0.000313245	1.01277e-06	0.167043	0.501065	0.796186	1.42053e-06	0.00515026	0.597589	0.0495346	0.0495346	0.00613698	2.06579e-06	0.900247	2.53014e-06	0.238382	0.300213	HTA	Body
cg24258108	0.00601698	9.9893e-06	0.148737	0.549465	0.978193	3.13226e-05	-0.00116643	0.591077	0.0495346	0.0495346	0.037123	1.55835e-05	0.990562	4.37431e-05	0.238382	0.300213	WHSC1L1;WHSC1L1	5'UTR;5'UTR	N_Shelf
cg15535380	0.00452682	2.21783e-06	-0.143652	0.715347	0.840853	1.47419e-06	0.00419496	0.621432	0.0495346	0.12663	0.0306842	4.0187e-06	0.92416	2.61348e-06	0.238382	0.442716	PTPRQ	TSS1500
cg11918135	6.04783e-05	8.01799e-08	0.172395	0.642124	0.532897	1.54957e-06	0.0165627	0.76153	0.0495346	0.0495346	0.00288886	3.10478e-07	0.731053	2.73007e-06	0.238382	0.300213	DENND2A	Body
cg10154189	0.00189213	6.9568e-07	0.133012	0.699763	0.737041	3.71207e-07	0.00618909	0.770453	0.0495346	0.0495346	0.0174756	1.51927e-06	0.866551	8.28413e-07	0.238382	0.300213
cg11661493	0.0023353	1.20096e-06	0.128411	0.623246	0.751633	2.63192e-07	0.00497606	0.716869	0.0495346	0.12663	0.0199486	2.38121e-06	0.875173	6.35175e-07	0.238382	0.442716	UBE2O	Body
cg14796655	0.000382039	6.85759e-06	-0.142207	0.277944	0.712281	0.000736473	-0.0113231	0.188492	0.0495346	0.275234	0.00683494	1.10277e-05	0.851918	0.000867705	0.238382	0.567516
cg15444831	0.00524003	3.9973e-07	-0.109945	0.875386	0.606417	3.98127e-07	0.0105051	0.828648	0.0495346	0.0495346	0.0338338	9.82434e-07	0.783985	8.75503e-07	0.238382	0.300213
cg26435596	0.000829688	1.86224e-07	0.114655	0.675504	0.621663	9.9545e-09	0.00342875	0.711401	0.0495346	0.0495346	0.0105445	5.55461e-07	0.794235	8.19677e-08	0.238382	0.300213	PAFAH1B1	5'UTR
cg21235960	0.00547071	1.97821e-06	0.103525	0.558988	0.23893	7.81561e-07	0.0228184	0.613859	0.0495346	0.275234	0.0348159	3.63976e-06	0.453791	1.517e-06	0.238382	0.567516	ACCN2;ACCN2	3'UTR;3'UTR	S_Shore
cg16364660	0.000748274	9.29993e-06	0.10917	0.235122	0.62283	2.80146e-05	0.00982992	0.279997	0.0495346	0.0495346	0.00994713	1.45864e-05	0.795014	3.93565e-05	0.238382	0.300213	TMEM259;TMEM259	3'UTR;3'UTR	Island	Gene_Associated_Cell_type_specific
cg12593032	0.00167799	6.03624e-07	0.116292	0.614061	0.562221	1.36351e-07	0.0072669	0.662946	0.0495346	0.0495346	0.0162119	1.35635e-06	0.75269	3.9176e-07	0.238382	0.300213	PDZD2	Body
cg26335655	0.00720602	8.51921e-07	0.10348	0.745231	0.139981	5.44412e-08	0.0203364	0.801651	0.0495346	0.12663	0.041985	1.79125e-06	0.320396	2.10343e-07	0.238382	0.442716	CAMK2D;CAMK2D;CAMK2D;CAMK2D;CAMK2D;CAMK2D	Body;Body;Body;Body;Body;Body
cg14784876	0.00371933	5.3865e-07	0.116257	0.781923	0.236989	2.66691e-07	0.0246963	0.865169	0.0495346	0.512691	0.0269383	1.23957e-06	0.451516	6.41531e-07	0.238382	0.681526			Island
cg15439515	0.00298425	1.169e-05	-0.114409	0.335244	0.784795	1.09092e-05	-0.00441281	0.290341	0.0495346	0.0495346	0.02335	1.8028e-05	0.894105	1.61803e-05	0.238382	0.300213
cg04465928	0.00281179	0.000134991	0.202259	0.314612	0.71788	1.6878e-05	-0.0102564	0.455305	0.0495346	0.12663	0.0224844	0.000180036	0.855327	2.43836e-05	0.238382	0.442716	LOC730102	Body
cg14477263	0.00146735	1.35779e-06	-0.19536	0.812793	0.991888	9.04037e-07	-0.00024357	0.807705	0.827259	0.0495346	0.0149171	2.64047e-06	0.996627	1.71517e-06	0.827259	0.300213	SDF4;SDF4;B3GALT6	TSS1500;TSS1500;1stExon	Island	Unclassified_Cell_type_specific
cg03421190	0.000460615	5.53925e-06	-0.22481	0.486404	0.983787	0.0344378	-0.00424561	0.437729	0.0495346	0.827259	0.0075682	9.07634e-06	0.992994	0.0345623	0.238382	0.827259
cg15341911	0.000452917	1.10665e-07	0.125619	0.720795	0.222149	2.33856e-07	0.0231755	0.807252	0.0495346	0.275234	0.00749684	3.8497e-07	0.433449	5.8106e-07	0.238382	0.567516	PACSIN2;PACSIN2;PACSIN2	Body;Body;Body
cg26291721	0.000266432	4.44892e-08	0.105978	0.666566	0.167676	1.24734e-08	0.0114355	0.711508	0.0495346	0.0495346	0.0056524	2.14146e-07	0.361132	9.11402e-08	0.238382	0.300213
cg16382047	0.00921759	1.1013e-06	-0.12754	0.923771	0.623754	4.89175e-06	-0.0196572	0.87039	0.0495346	0.12663	0.0497012	2.21457e-06	0.79568	7.67819e-06	0.238382	0.442716	GPR55	TSS200		Unclassified
cg01715572	0.000957432	3.76303e-07	0.10031	0.514459	0.566727	1.09789e-06	0.0106178	0.581763	0.0495346	0.12663	0.0114768	9.37876e-07	0.755904	2.02462e-06	0.238382	0.442716	ARMC9	Body		NonGene_Associated_Cell_type_specific
cg02689070	0.00243467	3.08683e-07	0.100886	0.695659	0.740647	6.64857e-07	0.00692794	0.756319	0.0495346	0.0495346	0.0204833	8.06422e-07	0.868655	1.32551e-06	0.238382	0.300213	LOC101929154	Body
cg26964875	0.00229938	5.34615e-07	-0.102012	0.603796	0.975676	3.99341e-06	-0.000670009	0.510622	0.0495346	0.827259	0.0197561	1.23233e-06	0.989409	6.37439e-06	0.238382	0.827259	C3orf63	Body	N_Shore
cg16601933	0.000810623	1.96385e-07	0.139597	0.8067	0.161725	4.1795e-08	0.0200649	0.906076	0.0495346	0.0495346	0.0104088	5.77077e-07	0.352647	1.77993e-07	0.238382	0.300213
cg23373983	0.00370838	3.49657e-07	-0.124045	0.928825	0.572581	2.91072e-07	-0.01106	0.858311	0.0495346	0.0495346	0.0268883	8.86313e-07	0.760254	6.85722e-07	0.238382	0.300213
cg24014538	0.00106837	2.71342e-07	0.103921	0.595223	0.34831	1.74097e-07	0.0127471	0.650432	0.0495346	0.0495346	0.0122768	7.32008e-07	0.573011	4.6715e-07	0.238382	0.300213	FARP1;FARP1	Body;Body
cg21652957	0.00231262	1.83755e-07	0.104277	0.807483	0.265548	6.15874e-10	-0.0052102	0.894961	0.0495346	0.0495346	0.0198298	5.5018e-07	0.484898	3.51841e-08	0.238382	0.300213	ADD2;ADD2;ADD2;ADD2;ADD2	5'UTR;5'UTR;5'UTR;5'UTR;Body
cg09233395	0.00162341	6.40797e-06	0.151756	0.439541	0.422738	7.78902e-06	0.0231905	0.543506	0.0495346	0.275234	0.0158756	1.03645e-05	0.641934	1.1812e-05	0.238382	0.567516	TRPS1	5'UTR	N_Shore
cg04048665	0.0037538	7.85027e-07	-0.110067	0.675386	0.605111	3.23057e-06	-0.0138247	0.643179	0.12663	0.0495346	0.0271042	1.67539e-06	0.783085	5.25591e-06	0.387532	0.300213	PSMG4;PSMG4;PSMG4	Body;Body;Body	S_Shore
cg23694371	0.00157809	1.77853e-07	0.114363	0.806641	0.137168	1.03863e-08	0.0149328	0.882342	0.0495346	0.12663	0.0156008	5.37469e-07	0.316166	8.35933e-08	0.238382	0.442716	GABRB3;GABRB3	Body;Body
cg16801235	0.00145677	2.9636e-07	0.102896	0.625389	0.817605	3.19459e-07	-0.00373031	0.704872	0.0495346	0.12663	0.0148525	7.82088e-07	0.911934	7.3676e-07	0.238382	0.442716				Unclassified
cg17753124	0.00330628	1.95334e-05	-0.11114	0.294286	0.260453	5.50188e-05	-0.0245584	0.239729	0.0495346	0.275234	0.0249602	2.91099e-05	0.479097	7.46338e-05	0.238382	0.567516	IER2;STX10	TSS1500;Body	N_Shore
cg13988014	0.00255965	5.47697e-07	-0.113358	0.686331	0.26531	6.03087e-07	-0.0207637	0.636876	0.0495346	0.12663	0.0211553	1.25596e-06	0.484627	1.22324e-06	0.238382	0.442716	CARD9;CARD9	Body;Body	S_Shore
cg23919865	0.00187157	3.52954e-07	-0.104212	0.647833	0.0575257	6.48096e-08	-0.0227271	0.5968	0.0495346	0.0495346	0.0173578	8.9274e-07	0.1743	2.35325e-07	0.238382	0.300213			N_Shore	Unclassified_Cell_type_specific
cg08182724	0.00208606	1.20341e-05	0.184726	0.488179	0.813962	1.88861e-06	0.00507837	0.602709	0.0495346	0.0495346	0.0185733	1.85192e-05	0.909935	3.24928e-06	0.238382	0.300213	C18orf61	TSS1500
cg01075539	0.00434984	0.000258849	0.113541	0.168447	0.995874	0.000144162	0.000131804	0.239966	0.0495346	0.0495346	0.029892	0.000332002	0.998307	0.000186177	0.238382	0.300213	CACNA2D1;CACNA2D1	Body;Body
cg07393570	0.00594451	6.59282e-07	-0.109075	0.793581	0.598541	1.30961e-06	-0.0126577	0.724617	0.0495346	0.512691	0.0368179	1.45523e-06	0.778522	2.35747e-06	0.238382	0.681526
cg01897036	0.00567084	2.64405e-06	-0.132365	0.671275	0.696651	7.45139e-06	-0.0115394	0.582091	0.0495346	0.275234	0.0356671	4.68682e-06	0.842542	1.13346e-05	0.238382	0.567516	SCTR	TSS1500	S_Shore
cg06261400	0.00845407	0.000193588	0.116653	0.224389	0.330332	2.0646e-05	0.0176853	0.261446	0.12663	0.0495346	0.0468311	0.000252753	0.554858	2.94889e-05	0.387532	0.300213	EBF3	Body
cg17947599	0.00612584	1.49954e-06	0.110468	0.65978	0.449122	4.94901e-07	0.0145495	0.723979	0.0495346	0.275234	0.0375777	2.87167e-06	0.664478	1.04132e-06	0.238382	0.567516	ACOXL;ACOXL;ACOXL	Body;Body;Body
cg01904913	0.00328956	0.000273492	0.110561	0.149877	0.0555223	3.69764e-06	0.0218101	0.205505	0.0495346	0.0495346	0.0248782	0.000349592	0.170032	5.94274e-06	0.238382	0.300213				Unclassified_Cell_type_specific
cg19929788	0.00214022	2.15598e-05	-0.101964	0.23432	0.863697	0.00415283	0.00773425	0.17604	0.0495346	0.275234	0.0188856	3.19383e-05	0.935798	0.00443288	0.238382	0.567516	PLBD1-AS1;PLBD1	TSS200;1stExon	Island
cg09355820	0.00165806	4.97958e-07	0.141255	0.780199	0.900617	7.40488e-05	-0.00923785	0.823785	0.512691	0.0495346	0.0160891	1.16545e-06	0.954323	9.89716e-05	0.668474	0.300213	UBE4B;UBE4B	TSS1500;TSS1500	N_Shore
cg00816396	0.000157199	3.39612e-05	0.103249	0.107583	0.448424	0.000138559	0.0142901	0.172233	0.0495346	0.512691	0.00435142	4.89694e-05	0.663901	0.000179305	0.238382	0.681526	PDE4D;PDE4D;PDE4D;PDE4D	Body;Body;Body;Body
cg10376026	0.000508754	1.07387e-05	0.225143	0.423269	0.385392	1.12302e-07	0.00938567	0.582664	0.0495346	0.0495346	0.00800317	1.66602e-05	0.608363	3.41575e-07	0.238382	0.300213	RPIA	Body
cg02734505	0.00196016	2.65784e-07	-0.102235	0.690718	0.462775	1.11254e-06	-0.0153008	0.642294	0.0495346	0.0495346	0.0178656	7.2061e-07	0.675837	2.04779e-06	0.238382	0.300213	ZNF385A;ZNF385A;ZNF385A	3'UTR;3'UTR;3'UTR	Island	Unclassified
cg11782892	7.84387e-05	1.32194e-08	-0.104331	0.651364	0.289788	1.37779e-07	-0.0123325	0.580948	0.0495346	0.0495346	0.00319874	1.12759e-07	0.512157	3.94706e-07	0.238382	0.300213	SHANK2;SHANK2;SHANK2	Body;Body;Body
cg18848446	0.000939755	4.55115e-07	0.104216	0.507183	0.395296	2.25514e-06	0.0184684	0.553825	0.12663	0.0495346	0.011355	1.08635e-06	0.617364	3.80301e-06	0.387532	0.300213	RNASE9;RNASE9;RNASE9;RNASE9;RNASE9;RNASE9;RNASE9	TSS1500;TSS1500;TSS1500;TSS1500;TSS1500;TSS1500;TSS1500
cg24409063	0.00257209	6.4891e-05	0.140738	0.25732	0.578116	0.000179601	0.0215302	0.337363	0.0495346	0.12663	0.02122	9.02165e-05	0.764273	0.000229223	0.238382	0.442716	RAP1GAP2;RAP1GAP2	Body;Body
cg04638650	0.00564988	3.09474e-07	-0.103626	0.898207	0.834691	4.44446e-07	0.00428186	0.823789	0.0495346	0.275234	0.0355777	8.07976e-07	0.920943	9.55396e-07	0.238382	0.567516	TPST1	Body
cg18451588	0.00252659	8.24789e-06	0.159496	0.487791	0.574194	1.05944e-05	-0.0184135	0.583259	0.0495346	0.0495346	0.0209744	1.30605e-05	0.761444	1.57434e-05	0.238382	0.300213	PRR15	Body	Island
cg11941630	0.000225142	3.09445e-06	0.150439	0.313521	0.218367	4.66692e-06	0.0230744	0.376051	0.0495346	0.0495346	0.00519895	5.38282e-06	0.428714	7.35264e-06	0.238382	0.300213	SNPH	Body	N_Shelf
cg09872392	0.00309777	6.39225e-07	0.1142	0.700264	0.320719	6.58362e-08	0.0125627	0.766278	0.0495346	0.12663	0.0239255	1.41964e-06	0.545002	2.37719e-07	0.238382	0.442716	PHKG1	TSS1500
cg11600697	0.00843851	0.0001055	-0.108932	0.24436	0.868516	5.10944e-05	-0.00249371	0.184094	0.0495346	0.12663	0.0467761	0.000142727	0.938288	6.95674e-05	0.238382	0.442716	EPM2AIP1;MLH1;MLH1;MLH1;MLH1	TSS200;TSS1500;TSS1500;TSS1500;TSS200	Island	Unclassified
cg19403005	6.70722e-05	8.22334e-09	-0.108041	0.73005	0.400033	1.28065e-06	-0.0191992	0.670768	0.0495346	0.12663	0.00300851	9.24022e-08	0.621691	2.31257e-06	0.238382	0.442716	WNT4	Body	S_Shore
cg24814782	0.00844734	0.000128634	0.131177	0.279909	0.196389	2.54426e-06	-0.0220818	0.39468	0.0495346	0.0495346	0.0468065	0.00017203	0.400454	4.23733e-06	0.238382	0.300213	OSTCP1	Body
cg24233170	0.00523755	8.85574e-07	0.101571	0.662648	0.266171	5.91237e-07	0.0231652	0.715593	0.0495346	0.275234	0.0338232	1.8491e-06	0.485615	1.20348e-06	0.238382	0.567516	GCA	TSS1500	N_Shore
cg18675607	0.00444959	2.05091e-06	0.106997	0.540801	0.0467501	6.06842e-08	0.0223274	0.553761	0.0495346	0.0495346	0.0303389	3.75547e-06	0.150982	2.25491e-07	0.238382	0.300213
cg18312118	0.00171498	1.83691e-07	0.108252	0.774239	0.738767	4.69852e-08	0.00388789	0.817295	0.0495346	0.0495346	0.0164327	5.50049e-07	0.867586	1.9151e-07	0.238382	0.300213	KIF1B	Body
cg06408466	0.00171831	5.16596e-05	0.108513	0.188744	0.475832	1.68583e-05	0.0119793	0.2625	0.0495346	0.0495346	0.0164513	7.2731e-05	0.686536	2.43567e-05	0.238382	0.300213	CIC;CIC	Body;Body		Promoter_Associated
cg06824625	0.000446217	6.17601e-07	0.137522	0.511276	0.103342	1.73211e-07	0.023025	0.593861	0.0495346	0.12663	0.00743795	1.3811e-06	0.261065	4.65483e-07	0.238382	0.442716			N_Shelf
cg16660868	0.000214004	2.90109e-07	0.107449	0.399808	0.609323	3.34454e-07	0.00554107	0.46041	0.0495346	0.0495346	0.00506794	7.69581e-07	0.785955	7.63771e-07	0.238382	0.300213
cg09359445	0.00230427	1.15497e-06	0.113805	0.555793	0.843794	4.48636e-06	0.00564142	0.644473	0.0495346	0.275234	0.0197819	2.30469e-06	0.925768	7.09083e-06	0.238382	0.567516	OSBP2;OSBP2;OSBP2;OSBP2;OSBP2	Body;Body;Body;Body;5'UTR
cg20994428	0.00516522	1.02988e-06	0.109017	0.68222	0.096347	8.66925e-08	0.0238775	0.711163	0.275234	0.0495346	0.0335103	2.09484e-06	0.24892	2.85776e-07	0.529317	0.300213	GLIPR2;GLIPR2;GLIPR2;GLIPR2;GLIPR2;GLIPR2;GLIPR2;GLIPR2;GLIPR2;GLIPR2;GLIPR2	Body;Body;Body;Body;Body;Body;Body;Body;Body;Body;Body
cg24511711	0.00181651	2.52102e-07	0.102176	0.685511	0.9429	1.64277e-06	-0.0018242	0.739136	0.0495346	0.0495346	0.0170335	6.92799e-07	0.974371	2.87333e-06	0.238382	0.300213
cg13090787	0.00501409	8.46663e-05	0.116962	0.239743	0.789969	1.60739e-06	0.00292838	0.319358	0.0495346	0.0495346	0.0328504	0.000115991	0.896778	2.81924e-06	0.238382	0.300213	ZNF407	Body
cg12778481	0.000959358	2.03798e-06	0.10149	0.341193	0.369923	7.50849e-06	-0.0202013	0.422356	0.0495346	0.0495346	0.0114926	3.73487e-06	0.5938	1.14149e-05	0.238382	0.300213	CDK14;CDK14;CDK14;CDK14	3'UTR;3'UTR;3'UTR;3'UTR
cg15648979	0.000124761	8.47621e-07	0.113133	0.280605	0.974821	2.8549e-05	0.00080421	0.361273	0.0495346	0.12663	0.00391466	1.78371e-06	0.989005	4.00667e-05	0.238382	0.442716
cg09330699	0.00769639	3.28763e-06	0.122178	0.63918	0.895157	1.06999e-06	-0.00296821	0.727126	0.0495346	0.12663	0.0439203	5.68034e-06	0.951598	1.98031e-06	0.238382	0.442716	HSF2BP	Body
cg14104784	0.00406184	1.30296e-05	-0.11997	0.371963	0.887503	0.000816774	-0.0073916	0.314791	0.12663	0.275234	0.0285585	1.99387e-05	0.947748	0.00095638	0.387532	0.567516
cg06088684	0.000394939	5.28385e-08	0.100422	0.669242	0.919452	2.20033e-07	-0.00156561	0.742855	0.0495346	0.0495346	0.00696235	2.37703e-07	0.963195	5.55229e-07	0.238382	0.300213	ZNF385B;ZNF385B;ZNF385B	1stExon;5'UTR;Body
cg24054997	0.000955651	2.02861e-07	0.119528	0.715156	0.261492	1.3008e-08	0.00985598	0.781779	0.0495346	0.0495346	0.0114677	5.90958e-07	0.480247	9.29799e-08	0.238382	0.300213	FLVCR2;FLVCR2	Body;Body
cg04588052	0.00416981	4.70904e-07	-0.103182	0.740479	0.784784	1.91406e-05	-0.012944	0.739402	0.827259	0.0495346	0.0290541	1.11547e-06	0.894105	2.74548e-05	0.827259	0.300213	NREP-AS1;NREP;NREP	Body;Body;Body
cg03558310	0.000159798	1.4976e-07	0.111313	0.453652	0.107664	4.4828e-07	0.0242382	0.501436	0.0495346	0.0495346	0.00438393	4.75417e-07	0.26837	9.61943e-07	0.238382	0.300213	NGEF;NGEF	Body;Body	S_Shore
cg02945266	0.00466152	6.66759e-07	-0.120584	0.817876	0.947866	8.28932e-07	0.00149056	0.785194	0.12663	0.0495346	0.0312843	1.46833e-06	0.97664	1.59388e-06	0.387532	0.300213	TOP3B	TSS1500	S_Shore	Promoter_Associated
cg20211896	0.00194582	1.70452e-06	0.109797	0.46499	0.517224	7.81268e-06	0.0189843	0.55909	0.0495346	0.827259	0.0177813	3.20245e-06	0.719205	1.18451e-05	0.238382	0.827259	KIAA1211L	5'UTR
cg17318924	0.00878159	2.23489e-06	0.120175	0.719018	0.039073	1.84351e-08	0.0237625	0.746654	0.0495346	0.0495346	0.0480847	4.04606e-06	0.133365	1.11229e-07	0.238382	0.300213
cg12711965	0.00178278	5.236e-07	0.114827	0.638456	0.530189	5.17155e-07	0.0116256	0.698636	0.0495346	0.12663	0.0168428	1.21237e-06	0.72903	1.07902e-06	0.238382	0.442716	FAM163A	5'UTR
cg20638675	0.00129225	0.000433573	0.112466	0.105608	0.371755	7.92786e-05	0.0159691	0.185224	0.0495346	0.275234	0.0137789	0.000537805	0.595613	0.000105597	0.238382	0.567516				Promoter_Associated_Cell_type_specific
cg12742224	0.00756426	5.13794e-06	0.135181	0.629225	0.685026	1.11682e-05	0.0177516	0.776835	0.0495346	0.512691	0.0434072	8.47904e-06	0.835394	1.65383e-05	0.238382	0.681526	RIMS3	Body
cg18931014	0.00192288	0.000135579	0.145502	0.204233	0.0911516	3.13446e-06	0.0213333	0.253051	0.0495346	0.0495346	0.0176512	0.000180778	0.239679	5.11391e-06	0.238382	0.300213	LRRC27;LRRC27;LRRC27;LRRC27;LRRC27	Body;Body;Body;Body;Body	N_Shelf
cg01775802	0.000104712	2.03073e-07	0.17188	0.58305	0.635948	7.07453e-08	0.0055681	0.738562	0.0495346	0.275234	0.00361032	5.91445e-07	0.803861	2.49227e-07	0.238382	0.567516	RGS6	Body
cg00980039	0.00325814	7.81243e-07	0.103463	0.611653	0.377848	2.94735e-06	0.0225036	0.605902	0.827259	0.0495346	0.0247198	1.66875e-06	0.601366	4.83728e-06	0.827259	0.300213
cg26673629	0.00119829	1.31749e-07	0.103252	0.730159	0.992665	3.46808e-07	0.000167605	0.781169	0.0495346	0.0495346	0.0131723	4.34147e-07	0.996919	7.85496e-07	0.238382	0.300213	SLC22A23;SLC22A23	3'UTR;3'UTR
cg27101620	0.00432997	1.93093e-06	0.137837	0.702009	0.0190699	1.19324e-09	0.0163156	0.808006	0.0495346	0.512691	0.0297958	3.56469e-06	0.0812248	4.01721e-08	0.238382	0.681526	LOC100506457;LOC100506457;LOC100506457	Body;Body;Body
cg19409163	0.000800319	2.87211e-06	0.100775	0.296552	0.686795	0.000207466	-0.0164732	0.346711	0.512691	0.0495346	0.0103324	5.04027e-06	0.836545	0.000262682	0.668474	0.300213
cg25744722	0.00200327	1.69101e-07	-0.102354	0.778839	0.433826	2.34846e-07	-0.0131055	0.757809	0.275234	0.0495346	0.0181022	5.18267e-07	0.651448	5.82927e-07	0.529317	0.300213	NELL1;NELL1;NELL1;NELL1	Body;Body;Body;Body
cg04995335	0.00123465	1.23799e-07	0.109997	0.796285	0.189672	9.99781e-08	0.0223191	0.880001	0.0495346	0.512691	0.013415	4.15798e-07	0.391466	3.15277e-07	0.238382	0.681526	CDK6;CDK6	Body;Body
cg14014485	0.000757714	5.32361e-07	0.12754	0.564297	0.754507	1.09096e-07	-0.00352092	0.639999	0.0495346	0.0495346	0.0100124	1.22825e-06	0.876843	3.34732e-07	0.238382	0.300213
cg06674373	0.000193279	1.47129e-08	0.106226	0.811792	0.537329	5.00496e-07	0.0144102	0.889317	0.0495346	0.275234	0.00481739	1.18589e-07	0.734428	1.05089e-06	0.238382	0.567516
cg01369611	0.00069575	2.2837e-07	0.105108	0.562143	0.856394	3.80799e-06	0.00484084	0.627671	0.0495346	0.275234	0.00954449	6.44061e-07	0.93203	6.10309e-06	0.238382	0.567516	LOC101929710	Body
cg17028453	0.00176541	2.37196e-07	0.114372	0.773254	0.826179	2.45064e-06	0.00681704	0.812579	0.12663	0.0495346	0.0167363	6.62207e-07	0.916352	4.09661e-06	0.387532	0.300213
cg27045832	0.000524082	5.23164e-08	0.100386	0.721335	0.383142	5.22561e-07	-0.0181213	0.76175	0.12663	0.0495346	0.00812985	2.36206e-07	0.606337	1.08813e-06	0.387532	0.300213
cg00696472	0.000260093	1.06448e-07	0.105556	0.530492	0.626876	9.53373e-06	0.0162433	0.614058	0.0495346	0.512691	0.00558316	3.75105e-07	0.797685	1.42642e-05	0.238382	0.681526	FAAH	Body
cg11704114	0.00823907	1.11653e-05	-0.12584	0.493907	0.338342	7.14228e-06	-0.022431	0.441146	0.12663	0.12663	0.0460113	1.72753e-05	0.562997	1.08977e-05	0.387532	0.442716	SLCO1A2	5'UTR
cg06451934	0.00211027	2.36445e-06	-0.112671	0.449204	0.178456	1.05117e-07	-0.010496	0.395707	0.0495346	0.0495346	0.0187156	4.24999e-06	0.37623	3.26267e-07	0.238382	0.300213	ADAMTSL3;ADAMTSL3	Body;Body
cg20580294	0.00690445	2.10012e-06	0.118616	0.673335	0.350518	1.85083e-08	-0.00859736	0.772385	0.0495346	0.0495346	0.04078	3.83326e-06	0.575284	1.11458e-07	0.238382	0.300213
cg22887597	0.00182513	1.54756e-06	0.105114	0.448367	0.18944	3.84127e-07	0.0174238	0.490264	0.0495346	0.0495346	0.0170873	2.94935e-06	0.391148	8.50866e-07	0.238382	0.300213	C9orf3;C9orf3	Body;Body		Unclassified_Cell_type_specific
cg20322193	0.00204299	1.3984e-05	-0.118128	0.298955	0.550755	2.94379e-05	-0.0116852	0.268828	0.12663	0.0495346	0.0183217	2.13013e-05	0.744415	4.12471e-05	0.387532	0.300213	RALA	5'UTR	S_Shore
cg20527746	0.00539088	1.94723e-06	0.108998	0.588468	0.891749	5.33023e-07	0.00240735	0.679819	0.0495346	0.275234	0.0344636	3.59078e-06	0.949927	1.10584e-06	0.238382	0.567516
cg12968693	0.00140249	2.58913e-07	0.127311	0.792409	0.451609	3.17374e-07	0.01606	0.898416	0.0495346	0.512691	0.0145032	7.06548e-07	0.666535	7.3304e-07	0.238382	0.681526	SYT1;SYT1;SYT1	5'UTR;5'UTR;5'UTR
cg14309002	0.000451232	8.73419e-08	0.106395	0.647095	0.573198	4.2798e-07	0.0097918	0.69118	0.0495346	0.0495346	0.00748261	3.28568e-07	0.760713	9.27094e-07	0.238382	0.300213
cg25450200	0.000273553	1.15988e-07	-0.100897	0.50275	0.183704	1.33796e-06	-0.021838	0.442316	0.0495346	0.275234	0.00572589	3.97672e-07	0.383457	2.4018e-06	0.238382	0.567516	SEZ6;SEZ6	Body;Body	N_Shore
cg20686720	0.00469217	7.05322e-06	0.109523	0.41213	0.144048	2.72703e-07	0.0176155	0.470381	0.0495346	0.12663	0.0314211	1.13139e-05	0.326552	6.52473e-07	0.238382	0.442716	FRMD4A	Body
cg27534974	0.0065513	4.6582e-07	-0.104196	0.849704	0.158519	1.39243e-07	-0.0236289	0.78189	0.0495346	0.512691	0.0393648	1.10617e-06	0.348058	3.97688e-07	0.238382	0.681526				Unclassified_Cell_type_specific
cg04792330	0.000627193	5.08669e-07	0.156294	0.66599	0.731759	3.37896e-08	0.0033992	0.754589	0.0495346	0.0495346	0.00898333	1.18502e-06	0.863483	1.56479e-07	0.238382	0.300213			Island
cg18469029	0.00439422	3.61658e-05	0.217434	0.532786	0.321503	8.12171e-07	0.0200485	0.653435	0.0495346	0.0495346	0.0300909	5.1964e-05	0.545832	1.56683e-06	0.238382	0.300213	THSD7A	Body
cg13334277	4.8289e-05	5.28365e-09	0.100863	0.700623	0.22659	3.44273e-07	0.0219968	0.703693	0.827259	0.0495346	0.00266216	7.85589e-08	0.438934	7.81099e-07	0.827259	0.300213	SPACA1	Body	Island
cg13856997	0.00225633	3.99881e-07	0.124874	0.790815	0.370861	2.50917e-07	0.0178049	0.873891	0.0495346	0.12663	0.0195206	9.82725e-07	0.594752	6.127e-07	0.238382	0.442716
cg14608230	0.00590183	4.5035e-07	-0.110111	0.879522	0.584823	1.12039e-06	0.0146107	0.836893	0.275234	0.0495346	0.0366399	1.07754e-06	0.768975	2.06018e-06	0.529317	0.300213	RNF38;RNF38;RNF38;RNF38;RNF38	5'UTR;5'UTR;Body;5'UTR;Body
cg25586973	0.00408493	8.65864e-07	-0.115256	0.706199	0.825308	2.19981e-05	0.00966073	0.660476	0.12663	0.275234	0.0286633	1.81514e-06	0.915971	3.13105e-05	0.387532	0.567516	KRTAP21-2	TSS1500
cg19998328	0.000677049	2.04134e-06	-0.101345	0.311062	0.154197	7.96386e-06	-0.0236192	0.279904	0.0495346	0.0495346	0.00939304	3.74025e-06	0.341804	1.20577e-05	0.238382	0.300213	YIPF2;C19orf52	Body;TSS1500	N_Shore
cg25142749	0.0011888	1.06604e-07	0.100528	0.748009	0.548335	7.65384e-08	0.00828853	0.842046	0.0495346	0.827259	0.013106	3.75471e-07	0.742645	2.62778e-07	0.238382	0.827259	TIAM2	TSS1500
cg25260302	0.00037401	5.82657e-07	0.120144	0.433119	0.547886	1.19049e-06	0.0101127	0.516428	0.0495346	0.0495346	0.00675424	1.319e-06	0.74228	2.17088e-06	0.238382	0.300213
cg09836272	0.000202251	1.18969e-07	0.100587	0.461078	0.855241	1.29901e-06	0.00311622	0.524713	0.0495346	0.0495346	0.00492302	4.04618e-07	0.931443	2.34103e-06	0.238382	0.300213	THRA;THRA;THRA;THRA	5'UTR;5'UTR;5'UTR;5'UTR
cg13510110	0.00528667	2.86276e-06	0.135396	0.660131	0.304463	5.94681e-08	0.0124333	0.748522	0.0495346	0.512691	0.0340294	5.0258e-06	0.528081	2.2256e-07	0.238382	0.681526	INTS3	Body		Unclassified_Cell_type_specific
cg14153689	0.000991513	5.27024e-07	0.149566	0.711541	0.542493	1.32411e-06	0.0158942	0.779268	0.0495346	0.0495346	0.0117257	1.21862e-06	0.738289	2.38022e-06	0.238382	0.300213
cg06551547	7.35382e-05	9.20749e-09	0.107968	0.725923	0.568105	7.91853e-08	-0.00779219	0.827357	0.0495346	0.512691	0.00311239	9.64978e-08	0.75695	2.68823e-07	0.238382	0.681526
cg25006095	0.0008408	6.20796e-07	0.123094	0.538443	0.0760632	1.21178e-07	0.024999	0.623122	0.0495346	0.512691	0.0106273	1.3869e-06	0.211609	3.60272e-07	0.238382	0.681526	KCNN3;KCNN3;KCNN3	Body;Body;Body
cg07279570	4.50537e-05	1.3256e-08	0.127922	0.693772	0.570332	3.40189e-07	0.0105058	0.779331	0.0495346	0.0495346	0.0025929	1.12922e-07	0.758606	7.73895e-07	0.238382	0.300213	LINC00598;LINC00598	Body;Body
cg23643507	0.00919993	1.48563e-06	-0.108068	0.725813	0.871634	2.42337e-06	0.00399649	0.650246	0.0495346	0.275234	0.0496362	2.84887e-06	0.939875	4.05576e-06	0.238382	0.567516	GAL3ST2	Body	N_Shore
cg13707793	0.00118865	1.19986e-05	0.114906	0.261926	0.822371	6.01248e-06	-0.00365827	0.34057	0.0495346	0.0495346	0.0131048	1.84682e-05	0.914426	9.2885e-06	0.238382	0.300213	CXXC5	5'UTR	N_Shelf
cg04674529	0.00139889	7.64842e-07	0.103406	0.490483	0.735722	2.0196e-06	0.00671293	0.543985	0.0495346	0.0495346	0.0144783	1.64019e-06	0.86576	3.44832e-06	0.238382	0.300213
cg19412791	0.00122096	4.61295e-06	-0.108607	0.316904	0.112756	4.37336e-06	-0.0223964	0.267171	0.0495346	0.0495346	0.0133199	7.69092e-06	0.276919	6.92726e-06	0.238382	0.300213	TRIM7;TRIM7	TSS1500;TSS1500	S_Shore	Unclassified_Cell_type_specific
cg23909036	0.00811398	5.98014e-07	-0.100009	0.813816	0.360062	2.98847e-07	-0.0167107	0.765579	0.0495346	0.12663	0.045531	1.34638e-06	0.584502	6.99789e-07	0.238382	0.442716
cg08660201	0.0021342	4.9676e-07	0.104622	0.618303	0.0321138	2.87225e-08	0.0244599	0.644587	0.0495346	0.0495346	0.0188503	1.1633e-06	0.116425	1.42277e-07	0.238382	0.300213			S_Shore
cg07916103	0.00354376	1.21782e-06	0.112035	0.606327	0.513657	2.5613e-06	0.0173499	0.669756	0.0495346	0.12663	0.0261051	2.40931e-06	0.716469	4.26282e-06	0.238382	0.442716	USP31	Body
cg09050149	0.000476573	1.43391e-06	0.101146	0.309754	0.408137	3.33764e-06	0.0129533	0.362822	0.0495346	0.0495346	0.00770308	2.76487e-06	0.628944	5.41346e-06	0.238382	0.300213	RGR;RGR;RGR	Body;Body;Body
cg17189064	0.000645321	6.96338e-08	0.11581	0.817541	0.791708	8.31236e-08	-0.00398147	0.919005	0.0495346	0.0495346	0.00913335	2.83005e-07	0.897772	2.77798e-07	0.238382	0.300213
cg03147907	0.00415239	5.07169e-06	0.119654	0.472953	0.125783	1.95102e-07	0.0195913	0.534297	0.0495346	0.0495346	0.0289755	8.38007e-06	0.298278	5.07841e-07	0.238382	0.300213
cg16672582	0.00185104	2.83038e-06	0.164881	0.606864	0.614872	8.10455e-06	0.0192276	0.730676	0.0495346	0.275234	0.0172378	4.97578e-06	0.789623	1.22558e-05	0.238382	0.567516
cg07395178	0.000459028	1.24444e-06	0.108746	0.34174	0.757175	3.04082e-06	0.00527355	0.42158	0.0495346	0.0495346	0.0075536	2.45373e-06	0.878377	4.97519e-06	0.238382	0.300213
cg01965497	0.000858996	1.69709e-05	0.186901	0.358722	0.0364164	2.62519e-08	0.0174426	0.490018	0.0495346	0.0495346	0.0107603	2.55207e-05	0.12707	1.35176e-07	0.238382	0.300213	RNF152	5'UTR
cg23369111	0.000210596	4.11642e-08	0.102737	0.62045	0.848729	1.41599e-07	-0.00239101	0.670369	0.0495346	0.0495346	0.00502576	2.04491e-07	0.928257	4.0248e-07	0.238382	0.300213	C18orf26	TSS200
cg21940379	0.00155882	1.72944e-07	0.104313	0.738522	0.562783	2.84608e-06	0.0185377	0.791683	0.0495346	0.275234	0.0154853	5.26796e-07	0.753085	4.68766e-06	0.238382	0.567516
cg09452335	0.0085373	2.15655e-06	-0.103948	0.622481	0.180881	6.22803e-07	-0.0228376	0.555596	0.0495346	0.512691	0.0471558	3.92275e-06	0.379541	1.25567e-06	0.238382	0.681526
cg00338530	0.0039425	0.000228398	0.111381	0.166081	0.556355	5.18432e-05	0.0118265	0.239416	0.0495346	0.12663	0.0280052	0.000295248	0.748571	7.05325e-05	0.238382	0.442716
cg01449136	0.00349825	5.93754e-07	0.102027	0.658621	0.221386	1.07692e-07	0.0164843	0.695685	0.0495346	0.0495346	0.0258947	1.33885e-06	0.432497	3.31755e-07	0.238382	0.300213			Island
cg07021854	5.46707e-05	9.2349e-06	0.122429	0.13544	0.312827	0.000122303	0.0211985	0.191888	0.0495346	0.0495346	0.00279294	1.44914e-05	0.53679	0.000159299	0.238382	0.300213	SLC37A1	Body
cg04876101	0.00389338	4.30253e-05	0.107353	0.24358	0.956637	3.39498e-05	-0.00122312	0.305275	0.0495346	0.0495346	0.0277717	6.12081e-05	0.980659	4.72033e-05	0.238382	0.300213
cg22059060	0.00360897	1.12339e-05	0.161794	0.504157	0.472312	9.76995e-06	0.0243644	0.607109	0.0495346	0.512691	0.0264227	1.73739e-05	0.683633	1.45941e-05	0.238382	0.681526	FAP;FAP	Body;Body
cg03815962	5.63133e-07	1.33981e-09	0.119829	0.38384	0.179762	7.09749e-07	0.0198175	0.465091	0.0495346	0.0495346	0.00116907	5.42826e-08	0.377967	1.39956e-06	0.238382	0.300213	RAB2A;RAB2A	Body;Body
cg03757501	0.00915082	3.6141e-06	0.117332	0.629727	0.514811	1.05657e-05	0.024883	0.675206	0.275234	0.275234	0.0494543	6.18008e-06	0.717409	1.57036e-05	0.529317	0.567516
cg11437746	0.007063	7.88822e-07	0.107629	0.785731	0.629722	1.38005e-06	-0.0141602	0.87645	0.0495346	0.12663	0.041418	1.68206e-06	0.799587	2.46707e-06	0.238382	0.442716	AK5;AK5	Body;Body
cg02711212	0.00159969	2.05721e-07	0.11332	0.773474	0.216642	6.66949e-08	0.017928	0.842271	0.0495346	0.275234	0.0157304	5.96955e-07	0.42651	2.39751e-07	0.238382	0.567516	LOC145837	TSS200
cg25778564	0.00429794	4.0594e-06	-0.120411	0.508041	0.175944	1.60099e-06	-0.0240484	0.455278	0.0495346	0.0495346	0.0296467	6.85721e-06	0.372715	2.80932e-06	0.238382	0.300213	C15orf26	TSS1500	N_Shore
cg16140797	0.00308829	8.25681e-07	0.102235	0.587508	0.299915	1.86776e-06	0.0249774	0.627853	0.0495346	0.0495346	0.0238821	1.74568e-06	0.52323	3.21756e-06	0.238382	0.300213	TSPAN9;TSPAN9	Body;Body
cg06049528	0.000139257	1.4821e-07	0.140603	0.554767	0.565439	1.10644e-06	0.0117549	0.640592	0.0495346	0.0495346	0.0041141	4.71813e-07	0.754918	2.03822e-06	0.238382	0.300213	ABCA4	Body
cg22299620	0.00787414	8.84262e-06	-0.126151	0.518278	0.50606	3.88568e-05	-0.024425	0.467255	0.275234	0.0495346	0.0446036	1.39234e-05	0.710526	5.36452e-05	0.529317	0.300213
cg23263802	0.00102972	6.18942e-05	0.105005	0.152506	0.380525	3.72964e-05	0.0118428	0.16961	0.0495346	0.0495346	0.0120011	8.62707e-05	0.603904	5.15998e-05	0.238382	0.300213	C14orf43;C14orf43	3'UTR;3'UTR	N_Shore
cg00759456	0.00115285	4.70484e-06	0.167395	0.478771	0.297783	9.12368e-07	0.0196455	0.587854	0.0495346	0.0495346	0.0128555	7.82875e-06	0.520887	1.72847e-06	0.238382	0.300213	RHBDD1;RHBDD1	Body;Body
cg23568161	0.00267483	4.12325e-07	0.102874	0.676664	0.801341	1.28367e-06	0.00595059	0.727147	0.0495346	0.0495346	0.0217613	1.00671e-06	0.903133	2.31724e-06	0.238382	0.300213	PHF21B;PHF21B;PHF21B;PHF21B	Body;Body;Body;5'UTR
cg20615141	0.00510984	4.75426e-07	0.102646	0.77714	0.345093	2.8097e-07	0.0188188	0.845506	0.0495346	0.512691	0.0332667	1.12393e-06	0.569855	6.67386e-07	0.238382	0.681526	MIR1266;MYO5C	TSS200;Body
cg19026859	0.00824522	4.9368e-06	0.121504	0.585397	0.389855	1.51718e-08	-0.00639125	0.661391	0.0495346	0.0495346	0.0460352	8.17731e-06	0.612368	1.00499e-07	0.238382	0.300213			N_Shore
cg18997809	0.00803934	1.0497e-06	0.107078	0.754894	0.659246	5.8818e-06	-0.0167325	0.789505	0.275234	0.0495346	0.0452392	2.12791e-06	0.819002	9.10217e-06	0.529317	0.300213
cg26082742	0.00020051	1.84328e-08	0.111241	0.81108	0.73824	1.29471e-08	0.0030976	0.896903	0.0495346	0.0495346	0.00490351	1.32028e-07	0.867284	9.2754e-08	0.238382	0.300213	DENND2A	Body
cg26956601	0.00405747	1.12428e-06	-0.12855	0.736445	0.780187	3.58797e-05	0.0148074	0.706432	0.827259	0.0495346	0.0285378	2.25289e-06	0.891394	4.97393e-05	0.827259	0.300213	ZBTB25	Body
cg00527307	0.00435494	7.8495e-05	0.193491	0.388895	0.119657	2.07794e-07	0.0198395	0.520861	0.0495346	0.512691	0.0299134	0.000107988	0.288385	5.3199e-07	0.238382	0.681526
cg19548197	0.000826526	3.22074e-06	0.155468	0.448292	0.558986	1.06662e-07	0.0054633	0.525417	0.0495346	0.0495346	0.0105225	5.57725e-06	0.750378	3.29588e-07	0.238382	0.300213	PKIA;PKIA	5'UTR;5'UTR
cg09974343	0.00920573	5.58641e-06	0.1113	0.536484	0.371498	3.56494e-06	0.0233585	0.590834	0.0495346	0.275234	0.0496561	9.14665e-06	0.595376	5.74785e-06	0.238382	0.567516	KCNAB1;KCNAB1;KCNAB1	TSS1500;Body;Body
cg14340110	0.00494558	0.00722497	0.173284	0.110237	0.471021	0.000780047	0.0221103	0.180604	0.0495346	0.12663	0.0325552	0.00750107	0.682581	0.000915915	0.238382	0.442716	EIF3B;EIF3B	Body;Body
cg16630679	0.000384991	1.84838e-07	0.130937	0.633797	0.853315	2.80188e-07	0.00289346	0.705668	0.0495346	0.0495346	0.00686086	5.52457e-07	0.930458	6.65998e-07	0.238382	0.300213	TMEM110-MUSTN1;TMEM110	Body;Body
cg02146895	0.00269326	4.3634e-06	0.118743	0.433412	0.633046	1.37169e-06	0.00828516	0.518785	0.0495346	0.275234	0.0218573	7.31677e-06	0.801866	2.45422e-06	0.238382	0.567516				Unclassified_Cell_type_specific
cg01692809	0.00387386	6.15839e-07	0.120964	0.795544	0.708402	3.21159e-08	0.00430864	0.886471	0.0495346	0.0495346	0.0276754	1.37795e-06	0.849649	1.51826e-07	0.238382	0.300213	LOC153910;LOC153910	TSS1500;TSS1500
cg20022118	0.000301732	1.08563e-07	-0.136333	0.708204	0.429725	1.13535e-06	0.0163001	0.629265	0.0495346	0.0495346	0.00602115	3.80063e-07	0.647976	2.08368e-06	0.238382	0.300213	ICA1;ICA1;ICA1	5'UTR;5'UTR;5'UTR
cg09295686	0.00223182	5.27769e-07	0.102206	0.602084	0.625151	1.71223e-07	0.00637635	0.656269	0.0495346	0.0495346	0.0193862	1.21998e-06	0.796528	4.61551e-07	0.238382	0.300213
cg22730457	0.000145373	1.50342e-07	0.154893	0.615662	0.114887	6.58793e-08	0.0209851	0.721306	0.0495346	0.12663	0.00419867	4.76765e-07	0.280443	2.37827e-07	0.238382	0.442716
cg00049892	0.00194887	4.7023e-07	0.129327	0.756358	0.851857	2.81212e-06	-0.0062883	0.852344	0.0495346	0.275234	0.0177987	1.11427e-06	0.92976	4.63691e-06	0.238382	0.567516	ENPP1	Body
cg07298447	0.00317726	1.10875e-06	-0.103956	0.559178	0.452763	2.56619e-06	-0.0155669	0.51748	0.0495346	0.0495346	0.024329	2.22702e-06	0.667463	4.27017e-06	0.238382	0.300213	GOLGA7B;CRTAC1	3'UTR;Body
cg16890402	0.000578594	1.61844e-06	0.112061	0.350018	0.339427	1.34031e-05	0.0236625	0.398348	0.0495346	0.0495346	0.00857903	3.06422e-06	0.56409	1.96282e-05	0.238382	0.300213	CCDC27	TSS200
cg01951459	0.00714957	1.65295e-06	0.115095	0.700574	0.579633	3.06467e-06	0.0178475	0.783234	0.0495346	0.512691	0.0417578	3.11977e-06	0.765299	5.01049e-06	0.238382	0.681526	AGAP1;AGAP1	Body;Body
cg24873880	0.00511114	3.69345e-06	0.153639	0.696202	0.27298	1.63742e-07	0.018036	0.781172	0.0495346	0.0495346	0.0332715	6.30106e-06	0.493292	4.46883e-07	0.238382	0.300213	CUGBP2;CUGBP2	Body;Body
cg06106499	0.00639264	1.09312e-06	0.113117	0.740017	0.306901	4.81977e-08	0.0126233	0.805622	0.0495346	0.275234	0.038696	2.20099e-06	0.530562	1.94569e-07	0.238382	0.567516	SNTG2	Body
cg25278153	0.00245963	1.53116e-06	-0.112971	0.523168	0.883226	0.000317217	-0.00850011	0.444938	0.0495346	0.512691	0.0206191	2.92299e-06	0.945709	0.000392367	0.238382	0.681526
cg18927314	0.00545471	8.7972e-06	0.114688	0.42564	0.764457	3.71426e-06	-0.00644476	0.505851	0.0495346	0.0495346	0.0347442	1.38582e-05	0.882422	5.96701e-06	0.238382	0.300213	IGFBP2	Body		Unclassified_Cell_type_specific
cg04298045	0.0031405	3.61628e-07	0.102988	0.730965	0.199578	1.28095e-07	0.0198004	0.754397	0.12663	0.0495346	0.0241407	9.09561e-07	0.404613	3.74816e-07	0.387532	0.300213	ARHGAP39;ARHGAP39;ARHGAP39	Body;Body;Body	S_Shelf	Unclassified_Cell_type_specific
cg25813290	0.00589895	1.08341e-06	-0.116476	0.746743	0.723171	3.86178e-06	-0.0108493	0.711561	0.0495346	0.12663	0.0366304	2.18454e-06	0.858432	6.18216e-06	0.238382	0.442716
cg20026346	0.0032411	1.24368e-06	-0.115101	0.604829	0.393216	3.50258e-06	-0.0197933	0.528981	0.0495346	0.275234	0.0246359	2.4525e-06	0.615456	5.65655e-06	0.238382	0.567516	MAP7	TSS1500	S_Shore
cg16056941	0.00477994	3.96904e-07	0.104128	0.809727	0.107463	5.00478e-08	0.0239129	0.855411	0.0495346	0.12663	0.0318086	9.77135e-07	0.268036	1.9933e-07	0.238382	0.442716	SH3BGRL2	Body
cg15782344	0.0046887	3.20589e-06	0.146422	0.671299	0.427815	8.93308e-07	0.0185071	0.755252	0.0495346	0.12663	0.0314038	5.5547e-06	0.646308	1.69798e-06	0.238382	0.442716	ARHGAP25;ARHGAP25;ARHGAP25;ARHGAP25	Body;Body;Body;Body		Gene_Associated_Cell_type_specific
cg25430713	0.00193007	2.077e-07	-0.105468	0.754791	0.42438	1.15565e-06	-0.0185273	0.703165	0.0495346	0.12663	0.017696	6.01096e-07	0.643319	2.11588e-06	0.238382	0.442716
cg07701590	0.00640973	9.80517e-07	0.104141	0.700615	0.844056	5.09732e-07	-0.00399584	0.788353	0.0495346	0.275234	0.038766	2.011e-06	0.925896	1.06643e-06	0.238382	0.567516	ADORA2A-AS1;ADORA2A-AS1	Body;Body		Unclassified_Cell_type_specific
cg11398731	0.00201717	7.61433e-06	0.110601	0.324962	0.47856	4.17961e-06	0.0133739	0.418667	0.0495346	0.827259	0.0181852	1.21339e-05	0.688797	6.64603e-06	0.238382	0.827259	MMAA	5'UTR
cg18661872	0.00629407	5.26347e-06	0.146884	0.64533	0.183363	1.2638e-07	0.0182068	0.664899	0.0495346	0.0495346	0.0382861	8.66589e-06	0.383002	3.71211e-07	0.238382	0.300213
cg02663382	0.00541904	1.75507e-05	0.148663	0.463005	0.452518	2.20612e-06	0.0152423	0.525943	0.0495346	0.0495346	0.0345883	2.63336e-05	0.667288	3.72948e-06	0.238382	0.300213			Island
cg09741674	0.000232179	2.69265e-07	0.119906	0.464116	0.0798223	2.15664e-07	0.0241558	0.53112	0.0495346	0.0495346	0.00527929	7.27799e-07	0.218829	5.4698e-07	0.238382	0.300213	C22orf39;C22orf39	TSS1500;TSS1500	S_Shore
cg04990210	0.00284149	5.29745e-07	-0.121767	0.764587	0.380004	1.86653e-06	-0.0226727	0.687919	0.0495346	0.275234	0.0226413	1.22352e-06	0.603407	3.21577e-06	0.238382	0.567516	CTNS;CTNS	Body;Body
cg04544898	0.000223203	5.18744e-08	0.132099	0.764199	0.450921	4.91557e-07	0.0168094	0.841452	0.0495346	0.12663	0.00517711	2.34934e-07	0.665974	1.03563e-06	0.238382	0.442716	FTO	Body
cg20446788	0.00195372	4.22533e-07	0.132401	0.795867	0.19503	1.3634e-07	0.024083	0.892012	0.0495346	0.512691	0.0178261	1.02579e-06	0.398675	3.9174e-07	0.238382	0.681526
cg09300089	0.000921701	1.24857e-07	0.113099	0.756859	0.626881	4.10189e-08	0.00562296	0.831629	0.0495346	0.0495346	0.0112328	4.18301e-07	0.797686	1.76018e-07	0.238382	0.300213	ANKRD11	5'UTR
cg25765315	0.000924035	4.17132e-07	0.11527	0.570833	0.432723	6.59962e-07	0.0138024	0.614682	0.0495346	0.0495346	0.0112489	1.01564e-06	0.650509	1.31725e-06	0.238382	0.300213
cg00807497	7.56843e-05	2.04389e-08	0.133543	0.740944	0.241249	1.67922e-07	0.020376	0.81018	0.0495346	0.0495346	0.00315258	1.39117e-07	0.45657	4.55202e-07	0.238382	0.300213	NOX3;NOX3	ExonBnd;Body
cg02524864	0.000213561	6.84609e-08	0.145346	0.775686	0.409144	8.36551e-07	-0.0229801	0.912419	0.0495346	0.0495346	0.00506331	2.79846e-07	0.629879	1.60617e-06	0.238382	0.300213
cg14493181	0.00221147	0.00611317	0.123588	0.0662429	0.469187	0.000622157	0.0166461	0.143544	0.0495346	0.12663	0.0192686	0.0063949	0.681079	0.000740306	0.238382	0.442716
cg14701597	0.000221225	3.1596e-08	0.112929	0.737854	0.879252	1.55923e-07	0.00236279	0.812689	0.0495346	0.0495346	0.00515228	1.75506e-07	0.943712	4.31471e-07	0.238382	0.300213
cg06652349	0.00439214	4.98699e-07	-0.121928	0.874904	0.660791	1.07131e-05	0.021233	0.866197	0.512691	0.0495346	0.0300831	1.16676e-06	0.819984	1.5908e-05	0.668474	0.300213	SEC22A	TSS1500	N_Shore	Promoter_Associated
cg15379294	0.00100268	2.00127e-06	0.134028	0.457887	0.381377	1.01555e-06	0.0149126	0.528648	0.0495346	0.0495346	0.0118097	3.67633e-06	0.604685	1.89345e-06	0.238382	0.300213	POLR2H;CLCN2;CLCN2;CLCN2;CLCN2	TSS1500;Body;Body;Body;Body	N_Shore
cg09703072	0.00451004	3.56037e-06	-0.114552	0.506123	0.723662	7.66247e-07	-0.00443799	0.437264	0.0495346	0.0495346	0.0306089	6.09816e-06	0.858714	1.49196e-06	0.238382	0.300213
cg13644497	0.00818317	7.79683e-07	-0.111486	0.850987	0.509979	1.65184e-06	-0.0191266	0.816508	0.275234	0.0495346	0.0457948	1.66596e-06	0.713629	2.88746e-06	0.529317	0.300213
cg03268072	0.000740799	5.87768e-07	0.129437	0.555407	0.491516	4.71167e-08	0.00635207	0.630712	0.0495346	0.0495346	0.00988854	1.32808e-06	0.699103	1.91823e-07	0.238382	0.300213
cg16315887	0.00275841	5.1853e-07	0.123379	0.772673	0.378714	9.16585e-07	0.0235952	0.852884	0.0495346	0.512691	0.0222012	1.20313e-06	0.602205	1.73516e-06	0.238382	0.681526	DOCK1;DOCK1	Body;Body
cg08168781	0.0077568	8.35841e-07	0.111001	0.820113	0.0273546	7.07229e-09	0.0249899	0.887742	0.0495346	0.0495346	0.0441564	1.76326e-06	0.104075	7.05696e-08	0.238382	0.300213	MPDZ;MPDZ;MPDZ	Body;Body;Body
cg11247803	0.000671904	2.85256e-07	0.12237	0.613474	0.161091	1.39612e-07	0.019938	0.664602	0.0495346	0.0495346	0.00934884	7.59877e-07	0.351764	3.98442e-07	0.238382	0.300213	AFF3;AFF3	Body;Body
cg16540215	0.00104637	5.29443e-06	0.150329	0.406963	0.349295	4.58067e-06	0.0229231	0.517031	0.0495346	0.275234	0.0121154	8.712e-06	0.574021	7.22732e-06	0.238382	0.567516	HSD17B12	Body
cg25148291	0.00333576	3.28044e-07	-0.112547	0.832011	0.504994	2.03916e-07	-0.01048	0.745837	0.0495346	0.275234	0.025112	8.444e-07	0.709698	5.24754e-07	0.238382	0.567516	ELFN2;ELFN2	5'UTR;Body
cg24376122	0.00491034	9.57422e-07	-0.102822	0.646209	0.457351	2.49756e-08	-0.00543448	0.582088	0.0495346	0.0495346	0.0324003	1.97213e-06	0.671384	1.31398e-07	0.238382	0.300213	MAN2B2;MAN2B2	Body;Body
cg05902783	0.00226368	1.18807e-06	0.100698	0.485998	0.0756836	1.68188e-07	0.0226863	0.519953	0.0495346	0.0495346	0.0195593	2.3597e-06	0.2109	4.55736e-07	0.238382	0.300213	EVL	Body
cg06763445	0.00154585	1.15055e-06	0.12033	0.529048	0.385674	1.82617e-07	0.0113419	0.623888	0.0495346	0.275234	0.0154026	2.29723e-06	0.608623	4.83836e-07	0.238382	0.567516	EPB41L3;EPB41L3;EPB41L3;EPB41L3	5'UTR;5'UTR;5'UTR;5'UTR
cg05471509	0.00239095	2.4311e-07	-0.121381	0.884209	0.0720234	9.23921e-09	-0.0179503	0.833968	0.0495346	0.0495346	0.0202511	6.74484e-07	0.203768	7.92168e-08	0.238382	0.300213
cg07362943	0.00020536	1.71067e-07	0.125513	0.527422	0.161113	3.06686e-07	0.0221815	0.607301	0.0495346	0.12663	0.00495972	5.22642e-07	0.351794	7.13815e-07	0.238382	0.442716	ERMAP;ERMAP	3'UTR;3'UTR	N_Shelf
cg21471546	0.00365936	2.98377e-05	-0.103819	0.253999	0.447807	0.000253648	-0.0216408	0.223264	0.275234	0.0495346	0.0266591	4.33451e-05	0.663371	0.00031762	0.529317	0.300213			N_Shelf
cg01782059	0.00238045	0.000210828	0.152641	0.202699	0.810035	2.86996e-06	0.00307287	0.321427	0.0495346	0.275234	0.0201931	0.000273844	0.907872	4.7233e-06	0.238382	0.567516	ERI3	Body
cg25065974	0.00914298	9.53255e-07	0.10637	0.796931	0.780136	2.01252e-09	-0.00162549	0.89952	0.0495346	0.512691	0.049425	1.96512e-06	0.891366	4.56681e-08	0.238382	0.681526	LOC101927787	TSS1500
cg10952765	0.00393144	3.49293e-05	-0.113099	0.271185	0.465215	0.000577487	-0.0220751	0.192211	0.0495346	0.827259	0.0279594	5.02861e-05	0.677816	0.000690135	0.238382	0.827259
cg00666525	2.542e-05	6.76725e-09	0.122857	0.682409	0.110064	2.43363e-08	0.0171906	0.744019	0.0495346	0.0495346	0.00211543	8.58222e-08	0.272447	1.29414e-07	0.238382	0.300213	SHC2	Body	N_Shore
cg06160789	0.00761925	1.21419e-06	0.105895	0.708968	0.29549	4.30536e-07	0.0214422	0.770046	0.12663	0.0495346	0.0436155	2.4033e-06	0.518393	9.3152e-07	0.387532	0.300213	EPG5	3'UTR
cg21950330	0.00534584	1.89738e-06	0.121303	0.657637	0.976012	1.58116e-06	-0.00077343	0.753893	0.0495346	0.275234	0.0342806	3.51064e-06	0.989566	2.77891e-06	0.238382	0.567516	ANKDD1A	Body
cg24647506	0.00588581	3.26537e-05	0.104048	0.283615	0.691253	2.27667e-06	0.00541323	0.360677	0.0495346	0.12663	0.0365754	4.71915e-05	0.83926	3.83568e-06	0.238382	0.442716
cg18536500	1.82485e-05	1.08355e-08	0.11037	0.501379	0.0239899	3.31721e-08	0.024458	0.566318	0.0495346	0.0495346	0.0019073	1.03283e-07	0.0950778	1.54752e-07	0.238382	0.300213	MAPKAP1;MAPKAP1;MAPKAP1;MAPKAP1;MAPKAP1;MAPKAP1	Body;Body;Body;Body;5'UTR;5'UTR
cg20012601	0.000951477	4.29712e-05	0.104732	0.163382	0.171002	1.16477e-05	0.0198274	0.224901	0.0495346	0.275234	0.011439	6.1135e-05	0.365778	1.72049e-05	0.238382	0.567516	MAML3	Body
cg08002500	0.00565254	7.17766e-06	0.106534	0.420226	0.235878	1.17646e-06	0.0199193	0.479948	0.0495346	0.275234	0.0355898	1.14949e-05	0.450239	2.14878e-06	0.238382	0.567516
cg12122387	0.00429143	7.11207e-06	0.112958	0.413898	0.229695	1.59712e-06	0.0216095	0.474651	0.0495346	0.12663	0.0296196	1.1399e-05	0.442692	2.80344e-06	0.238382	0.442716
cg20969200	0.00523538	4.74794e-07	-0.10607	0.80874	0.999085	1.70348e-06	3.0401e-05	0.762856	0.275234	0.0495346	0.0338142	1.12276e-06	0.999632	2.9666e-06	0.529317	0.300213
cg22066741	0.000102828	2.43072e-06	0.179995	0.326508	0.588425	1.79899e-06	0.00862844	0.44339	0.0495346	0.0495346	0.00358145	4.35394e-06	0.771481	3.1129e-06	0.238382	0.300213	ADGRV1;ADGRV1	Body;Body
cg23778815	0.000396571	2.81066e-08	0.100879	0.788072	0.373746	1.02885e-06	0.0240013	0.833128	0.0495346	0.0495346	0.00697585	1.64379e-07	0.5975	1.91454e-06	0.238382	0.300213	SPECC1;SPECC1;SPECC1	Body;Body;Body
cg20014398	0.00609991	8.36362e-07	0.114503	0.790584	0.271898	1.54262e-07	0.0200901	0.880879	0.0495346	0.827259	0.0374672	1.76417e-06	0.492095	4.2812e-07	0.238382	0.827259	PAX6;PAX6;PAX6	Body;Body;Body	Island	Unclassified_Cell_type_specific
cg14100362	0.00292404	1.87851e-06	0.139134	0.641291	0.0149023	2.9332e-09	0.0196252	0.720496	0.0495346	0.275234	0.0230514	3.48067e-06	0.068692	5.10735e-08	0.238382	0.567516			Island
cg00175895	0.000369367	6.5175e-08	0.128052	0.795944	0.200789	1.46006e-07	0.023727	0.87782	0.0495346	0.12663	0.00670963	2.71145e-07	0.406214	4.11416e-07	0.238382	0.442716			N_Shore
cg10090158	0.00918987	2.51202e-06	0.121581	0.715679	0.745604	1.25523e-05	0.0146706	0.782633	0.275234	0.275234	0.0495997	4.48101e-06	0.871536	1.84567e-05	0.529317	0.567516	EXT1	Body
cg05527449	0.000348456	4.23912e-08	0.113321	0.772731	0.865757	2.07418e-07	0.00299561	0.861803	0.0495346	0.12663	0.00650179	2.08014e-07	0.936808	5.31286e-07	0.238382	0.442716	PAXIP1	Body
cg03705784	0.00161162	1.45644e-06	0.143458	0.601161	0.0355476	2.57272e-08	0.0244785	0.685635	0.0495346	0.12663	0.0158055	2.80122e-06	0.124921	1.33674e-07	0.238382	0.442716	MAML2	Body
cg20402747	0.000318561	3.17126e-06	0.126577	0.286504	0.109613	2.36916e-06	0.0243609	0.334756	0.0495346	0.0495346	0.00619208	5.50129e-06	0.27168	3.97476e-06	0.238382	0.300213	TBC1D16	Body	N_Shore
cg06545761	0.0024235	8.51141e-07	0.120466	0.643671	0.146636	4.73846e-09	0.0100207	0.743503	0.0495346	0.512691	0.0204215	1.78986e-06	0.330484	6.03349e-08	0.238382	0.681526	ZCCHC14	3'UTR	Island
cg07893051	0.0012431	1.57701e-06	0.157813	0.605427	0.478864	3.51551e-06	0.0215967	0.706569	0.0495346	0.275234	0.0134728	2.99714e-06	0.689047	5.67534e-06	0.238382	0.567516
cg21913652	0.000773709	6.1534e-08	-0.103862	0.792661	0.760372	4.68538e-08	-0.0031052	0.715149	0.0495346	0.12663	0.0101348	2.61386e-07	0.880165	1.91175e-07	0.238382	0.442716
cg14500150	0.00152725	1.14124e-06	0.109814	0.482256	0.867103	1.4499e-05	0.00552828	0.554412	0.0495346	0.512691	0.015287	2.28142e-06	0.937535	2.11345e-05	0.238382	0.681526	ID4	TSS1500	N_Shore
cg06072662	0.00462949	3.42529e-07	-0.112611	0.900618	0.779226	2.43098e-06	0.00926171	0.864768	0.275234	0.0495346	0.0311338	8.72427e-07	0.890847	4.06715e-06	0.529317	0.300213	RGS17	5'UTR
cg09360173	7.15614e-05	7.47389e-09	-0.106583	0.749798	0.201455	3.86191e-08	-0.0138661	0.716736	0.0495346	0.0495346	0.00308175	8.90914e-08	0.407056	1.69673e-07	0.238382	0.300213
cg23746144	0.00218895	1.95358e-06	0.101752	0.429712	0.502604	3.12448e-06	-0.0133235	0.475986	0.0495346	0.0495346	0.019141	3.60088e-06	0.707819	5.09928e-06	0.238382	0.300213	HNF4A;HNF4A;HNF4A;HNF4A;HNF4A;HNF4A;HNF4A;HNF4A;HNF4A;HNF4A	TSS200;TSS200;TSS200;TSS200;Body;Body;Body;Body;Body;Body
cg21450738	0.00437192	3.05449e-07	-0.100053	0.810603	0.660089	4.50707e-06	-0.0148149	0.749318	0.12663	0.275234	0.0299945	8.00082e-07	0.819535	7.12098e-06	0.387532	0.567516			S_Shelf
cg18454189	0.00511058	1.62617e-06	0.103774	0.57752	0.698517	2.71167e-06	0.00972124	0.636032	0.12663	0.12663	0.0332701	3.07663e-06	0.84361	4.48784e-06	0.387532	0.442716	LRRC43;LRRC43	Body;Body
cg26317409	0.000454465	1.87914e-06	0.180556	0.510454	0.632752	4.58001e-06	-0.0129612	0.599451	0.0495346	0.0495346	0.00750982	3.48171e-06	0.801669	7.22637e-06	0.238382	0.300213
cg01800538	0.00311737	2.52004e-07	-0.102447	0.794305	0.40601	1.02418e-06	-0.0189255	0.709098	0.0495346	0.827259	0.0240171	6.92611e-07	0.627094	1.9071e-06	0.238382	0.827259			S_Shelf
cg07475017	0.000194443	6.02371e-08	0.113767	0.612088	0.528463	1.13674e-07	0.00774662	0.677065	0.0495346	0.0495346	0.00483213	2.57919e-07	0.727732	3.44521e-07	0.238382	0.300213	RBFOX2;RBFOX2	Body;Body
cg22525370	0.00190397	3.84943e-07	0.11749	0.717959	0.292302	3.90274e-07	0.0211048	0.770858	0.0495346	0.0495346	0.0175444	9.5444e-07	0.51494	8.61679e-07	0.238382	0.300213	TEAD1	Body
cg26144734	0.000566608	2.15481e-07	0.104269	0.536541	0.213402	6.87992e-07	0.0231322	0.600946	0.0495346	0.12663	0.00847939	6.1713e-07	0.422373	1.36364e-06	0.238382	0.442716	OTUD7A	Body		Unclassified_Cell_type_specific
cg20593471	0.0025731	7.1643e-07	0.124322	0.704772	0.386123	5.20486e-07	0.0186386	0.789746	0.0495346	0.12663	0.0212257	1.55559e-06	0.609027	1.08465e-06	0.238382	0.442716	BCL2	Body		Promoter_Associated
cg14064688	0.00108544	1.90233e-07	0.111278	0.69947	0.647056	5.06806e-08	-0.00493718	0.73671	0.0495346	0.0495346	0.0123948	5.64005e-07	0.811154	2.00926e-07	0.238382	0.300213	AFAP1L2;AFAP1L2;AFAP1L2	Body;Body;Body
cg08476354	0.00603461	4.4548e-06	0.132847	0.601472	0.556342	1.00314e-05	0.0219886	0.672997	0.12663	0.275234	0.0371973	7.45414e-06	0.748561	1.49583e-05	0.387532	0.567516
cg27227711	0.00509903	1.60209e-06	-0.101572	0.567028	0.64866	1.21586e-06	-0.00735875	0.498351	0.0495346	0.12663	0.0332199	3.03771e-06	0.812186	2.21092e-06	0.238382	0.442716
cg27363021	0.00833071	2.34358e-05	0.119357	0.390028	0.751612	1.47364e-06	-0.00525608	0.491974	0.0495346	0.275234	0.0463782	3.45378e-05	0.875155	2.61258e-06	0.238382	0.567516	DACH1;DACH1;DACH1	Body;Body;Body
cg19640500	0.00622253	6.78576e-07	0.101228	0.740579	0.0614979	2.55871e-08	0.0228737	0.776478	0.12663	0.0495346	0.0379782	1.48916e-06	0.182513	1.33257e-07	0.387532	0.300213
cg00571442	0.00333009	0.002582	0.118515	0.0897546	0.593846	0.000236639	0.0111793	0.170575	0.0495346	0.12663	0.0250824	0.0028362	0.775294	0.000297458	0.238382	0.442716
cg08794329	0.00848482	1.44378e-06	0.104159	0.688473	0.855642	9.70494e-07	-0.00428615	0.778548	0.0495346	0.512691	0.0469527	2.7808e-06	0.931642	1.82172e-06	0.238382	0.681526	CRIM1	Body
cg09330909	0.0038995	3.89464e-07	0.107835	0.796793	0.608986	1.70734e-07	0.00895565	0.879586	0.0495346	0.275234	0.0278037	9.63e-07	0.785759	4.60596e-07	0.238382	0.567516	SCARNA8;HAUS6	TSS1500;Body
cg21450863	0.00498485	8.6639e-07	-0.129486	0.837871	0.598298	5.33339e-07	-0.0103676	0.742656	0.0495346	0.275234	0.0327178	1.81605e-06	0.778354	1.10639e-06	0.238382	0.567516	HECW1;HECW1	Body;Body
cg19138446	0.00685431	1.16652e-06	0.112385	0.737654	0.936031	1.59359e-06	0.00221521	0.807061	0.0495346	0.12663	0.0405873	2.32386e-06	0.971173	2.798e-06	0.238382	0.442716	LSAMP	Body
cg18328450	0.000650622	5.80777e-08	0.108686	0.804576	0.357084	1.66989e-07	0.0168331	0.885881	0.0495346	0.512691	0.0091775	2.52252e-07	0.581579	4.53406e-07	0.238382	0.681526
cg00882026	0.00336675	6.8713e-07	-0.115516	0.711498	0.784175	2.73938e-09	0.00130129	0.679626	0.0495346	0.0495346	0.0252609	1.50416e-06	0.893727	5.00199e-08	0.238382	0.300213
cg17393936	0.00128382	2.93193e-07	0.127886	0.753873	0.263889	9.20714e-08	0.0169325	0.828227	0.0495346	0.0495346	0.0137306	7.75735e-07	0.483007	2.9781e-07	0.238382	0.300213	MEG3;MEG3;MEG3;MEG3;MEG3;MEG3;MEG3;MEG3;MEG3;MEG3;MEG3;MEG3;MEG3;MEG3;MEG3;MEG3	Body;Body;Body;Body;Body;Body;Body;Body;Body;Body;Body;Body;Body;Body;Body;Body
cg00957695	0.000832071	2.1208e-06	0.110952	0.355857	0.559949	3.20221e-06	-0.0112219	0.461786	0.0495346	0.275234	0.0105639	3.86626e-06	0.751035	5.21426e-06	0.238382	0.567516	ZNF664-FAM101A	5'UTR
cg11312357	0.00597433	7.30704e-06	0.10987	0.438151	0.10069	1.32552e-07	0.018754	0.51157	0.0495346	0.512691	0.0369423	1.16847e-05	0.256441	3.84056e-07	0.238382	0.681526	PUM2;PUM2;PUM2;PUM2	TSS1500;TSS1500;5'UTR;5'UTR
cg16838772	0.00294953	1.30167e-07	-0.103679	0.934235	0.888326	1.46712e-05	-0.0074639	0.889872	0.512691	0.12663	0.0231778	4.3056e-07	0.948166	2.13699e-05	0.668474	0.442716	COBLL1;COBLL1;COBLL1;COBLL1	Body;Body;Body;Body
cg25205801	4.86979e-05	1.44521e-08	0.10911	0.590583	0.147503	1.61267e-07	0.0203459	0.62663	0.0495346	0.0495346	0.00267021	1.17618e-07	0.331847	4.4203e-07	0.238382	0.300213	CCDC141	Body
cg20273531	0.0043228	7.85526e-06	0.131352	0.47038	0.268022	9.53342e-07	-0.0214323	0.590131	0.0495346	0.12663	0.0297624	1.2485e-05	0.48771	1.79417e-06	0.238382	0.442716	FAM134B;FAM134B	TSS1500;Body
cg06798934	0.000140779	4.31713e-05	0.114083	0.108799	0.491528	0.000316704	0.0142376	0.154258	0.0495346	0.0495346	0.00413716	6.14047e-05	0.699113	0.000391774	0.238382	0.300213
cg10841138	0.000224113	9.81496e-08	0.121581	0.600294	0.485664	4.31592e-07	0.012089	0.679923	0.0495346	0.12663	0.00518784	3.55154e-07	0.694453	9.33314e-07	0.238382	0.442716	RIMBP2	Body
cg20156187	0.0015085	0.000132423	0.131138	0.173652	0.234228	3.36082e-05	0.0230551	0.238492	0.0495346	0.0495346	0.0151648	0.000176797	0.448239	4.67535e-05	0.238382	0.300213	ALKBH2;ALKBH2;ALKBH2;ALKBH2;ALKBH2	Body;Body;Body;Body;Body
cg22589161	0.00519812	7.38162e-07	0.107802	0.734557	0.945802	1.34698e-07	0.00096147	0.767559	0.275234	0.0495346	0.0336596	1.5935e-06	0.97568	3.88412e-07	0.529317	0.300213	RHEB	TSS1500	Island
cg11541252	0.00656212	5.69547e-07	0.102041	0.791671	0.739442	7.88226e-06	0.0137411	0.803401	0.512691	0.0495346	0.0394111	1.29539e-06	0.867983	1.19433e-05	0.668474	0.300213			N_Shelf
cg13562266	0.0071604	1.4021e-06	0.101603	0.644747	0.384436	1.0692e-06	0.019673	0.693396	0.0495346	0.12663	0.0417958	2.71322e-06	0.607504	1.97904e-06	0.238382	0.442716			N_Shore
cg11294103	0.00751815	1.01679e-06	0.117392	0.818539	0.496986	5.29329e-07	0.0160908	0.88424	0.0495346	0.0495346	0.0432361	2.07258e-06	0.703478	1.0996e-06	0.238382	0.300213
cg21441575	0.00581672	1.37039e-06	-0.104023	0.62635	0.710364	6.69768e-06	-0.00998139	0.543416	0.0495346	0.512691	0.0362866	2.66116e-06	0.850809	1.02652e-05	0.238382	0.681526	IL15RA;IL15RA;IL15RA;IL15RA;IL15RA	Body;Body;Body;Body;Body
cg09705456	0.000714017	0.000284385	0.116329	0.104258	0.186104	5.7931e-05	0.0201352	0.15938	0.0495346	0.0495346	0.00968511	0.000362601	0.386717	7.83851e-05	0.238382	0.300213	MACROD1	Body
cg00206490	0.000162973	6.35525e-08	0.101038	0.512794	0.497961	6.13286e-07	0.0106958	0.567875	0.0495346	0.0495346	0.00442251	2.66822e-07	0.704288	1.23995e-06	0.238382	0.300213	ANKRD11	5'UTR		Unclassified_Cell_type_specific
cg05283095	0.000221517	5.91907e-07	0.100578	0.315855	0.375636	2.81365e-06	-0.014069	0.381265	0.0495346	0.0495346	0.0051555	1.33549e-06	0.59925	4.63919e-06	0.238382	0.300213
cg06330558	0.000357006	0.000184577	0.135521	0.113427	0.253168	0.000143043	0.0236788	0.178192	0.0495346	0.0495346	0.00658981	0.000241684	0.470645	0.000184801	0.238382	0.300213	SCUBE2;SCUBE2	Body;Body
cg16562325	0.00160495	1.64826e-07	0.104679	0.75588	0.287861	2.28131e-07	0.0189804	0.784497	0.12663	0.0495346	0.0157627	5.08775e-07	0.509968	5.70409e-07	0.387532	0.300213
cg21802919	2.35354e-05	1.36777e-05	0.120776	0.097889	0.289859	1.26919e-05	0.0100494	0.1525	0.0495346	0.0495346	0.00206201	2.08665e-05	0.512232	1.86483e-05	0.238382	0.300213	RTN4RL1	Body
cg02462783	0.00104182	3.76848e-07	0.117031	0.61338	0.409923	3.5399e-07	0.0139649	0.688881	0.0495346	0.275234	0.0120848	9.3885e-07	0.630603	7.98208e-07	0.238382	0.567516	ITGB1BP1;ITGB1BP1	5'UTR;5'UTR	N_Shelf
cg25001923	0.000428029	6.72481e-07	0.127643	0.459594	0.847402	3.49721e-06	0.00423617	0.527521	0.0495346	0.0495346	0.00726551	1.47841e-06	0.927638	5.64877e-06	0.238382	0.300213	ST6GALNAC3;ST6GALNAC3	Body;Body		Unclassified_Cell_type_specific
cg01288441	0.000319373	2.55321e-08	-0.10102	0.764688	0.418212	3.62521e-07	0.0142254	0.711252	0.0495346	0.0495346	0.00619903	1.56078e-07	0.637904	8.13194e-07	0.238382	0.300213	DES	3'UTR
cg11952340	0.00922538	1.76743e-06	0.110102	0.708558	0.286664	2.96996e-07	0.0197005	0.760059	0.12663	0.12663	0.0497284	3.30361e-06	0.508634	6.96482e-07	0.387532	0.442716	USP3	Body
cg20161982	0.00199385	7.57631e-06	0.115275	0.338073	0.700048	7.49439e-07	0.0047263	0.429049	0.0495346	0.12663	0.0180471	1.20783e-05	0.844586	1.46433e-06	0.238382	0.442716
cg08244163	0.00224008	1.82637e-05	-0.115076	0.279096	0.894531	0.000165406	-0.00330469	0.226373	0.0495346	0.0495346	0.0194276	2.73346e-05	0.951264	0.000212035	0.238382	0.300213	HCRTR2	Body
cg16075773	0.000341644	7.08254e-08	0.1282	0.765002	0.184116	1.08473e-07	0.0229374	0.872177	0.0495346	0.512691	0.00643314	2.86094e-07	0.384013	3.33416e-07	0.238382	0.681526			N_Shelf
cg24839322	4.7516e-06	1.48926e-09	0.100022	0.532332	0.67	3.09872e-06	0.00987575	0.566716	0.0495346	0.0495346	0.00144688	5.55018e-08	0.825941	5.0611e-06	0.238382	0.300213
cg01632864	0.00439207	4.94686e-07	0.111171	0.799329	0.444393	4.54802e-08	0.0100378	0.897314	0.0495346	0.827259	0.0300831	1.1596e-06	0.66048	1.87596e-07	0.238382	0.827259	FMN1;FMN1	3'UTR;Body
cg02534444	0.00801525	2.33187e-06	0.13508	0.779112	0.408634	1.10606e-06	0.0235114	0.869443	0.0495346	0.512691	0.0451489	4.19864e-06	0.629392	2.03761e-06	0.238382	0.681526	FAM49B;FAM49B;FAM49B;FAM49B;FAM49B	Body;Body;Body;5'UTR;5'UTR
cg03311185	0.00423377	2.88154e-07	-0.108487	0.884026	0.261373	3.81438e-07	-0.0234412	0.798517	0.0495346	0.827259	0.0293508	7.65656e-07	0.480127	8.46322e-07	0.238382	0.827259	MIR486-2;ANK1;ANK1;ANK1;ANK1;ANK1;ANK1;ANK1;ANK1	TSS200;3'UTR;3'UTR;Body;Body;Body;Body;Body;Body
cg21484515	0.00414391	2.81627e-05	0.114987	0.295296	0.751214	1.57951e-06	-0.00393602	0.361461	0.0495346	0.0495346	0.0289339	4.10535e-05	0.874916	2.77642e-06	0.238382	0.300213	SPG20	TSS200
cg09504873	0.00198956	5.91274e-06	0.126241	0.393767	0.557602	7.38679e-06	0.0139707	0.463285	0.0495346	0.12663	0.0180263	9.63022e-06	0.749455	1.12435e-05	0.238382	0.442716	DYNC1LI2	Body		Promoter_Associated
cg26912640	0.00040462	2.23012e-07	0.15609	0.730154	0.437744	1.80787e-06	0.0245575	0.859938	0.0495346	0.827259	0.00705088	6.32903e-07	0.654925	3.12666e-06	0.238382	0.827259	RAP1B;RAP1B;RAP1B;RAP1B;RAP1B;RAP1B	5'UTR;5'UTR;5'UTR;5'UTR;5'UTR;5'UTR
cg01186212	0.00735903	7.03612e-07	0.103977	0.790204	0.77239	9.79481e-07	-0.00738499	0.838807	0.12663	0.0495346	0.042601	1.53327e-06	0.886884	1.83605e-06	0.387532	0.300213	ANK3	Body
cg17508941	0.00831783	1.00661e-05	-0.110216	0.445197	0.682933	9.7069e-08	-0.00288393	0.411232	0.0495346	0.0495346	0.0463279	1.56949e-05	0.834119	3.08901e-07	0.238382	0.300213			N_Shore
cg22878634	2.61825e-05	2.22588e-09	0.107847	0.796932	0.996666	3.76077e-06	-0.000150053	0.847183	0.0495346	0.0495346	0.00213701	6.08824e-08	0.998632	6.03458e-06	0.238382	0.300213
cg07576525	0.00275697	1.16478e-06	-0.121259	0.620057	0.634262	6.28945e-05	-0.0226838	0.545329	0.0495346	0.827259	0.0221937	2.32102e-06	0.802707	8.475e-05	0.238382	0.827259	SHANK3	Body	S_Shelf	Unclassified_Cell_type_specific
cg22772304	3.04903e-05	8.19022e-09	0.143838	0.797418	0.0564652	5.14412e-09	0.0186057	0.914421	0.0495346	0.275234	0.00224476	9.22477e-08	0.172037	6.22403e-08	0.238382	0.567516	ANKRD11;ANKRD11;ANKRD11;ANKRD11	Body;5'UTR;5'UTR;5'UTR
cg09986894	0.000168421	1.40103e-08	0.101228	0.756138	0.19453	1.86121e-07	0.0233736	0.799773	0.0495346	0.0495346	0.00448965	1.1593e-07	0.398024	4.90595e-07	0.238382	0.300213	DNMT3A;DNMT3A	Body;Body	S_Shelf
cg18075396	2.26971e-05	2.55223e-08	0.141117	0.546629	0.993435	1.36728e-06	0.000172869	0.638591	0.0495346	0.0495346	0.00204357	1.5605e-07	0.997236	2.44733e-06	0.238382	0.300213	SUGCT;SUGCT;SUGCT;SUGCT	Body;Body;Body;Body
cg08436853	0.00876731	8.94617e-06	0.133836	0.565272	0.979331	4.10378e-05	0.00129856	0.648581	0.275234	0.0495346	0.0480329	1.40734e-05	0.991109	5.64996e-05	0.529317	0.300213
cg12220426	0.000970961	3.27826e-07	0.129388	0.689411	0.438644	2.9873e-07	0.0139144	0.766273	0.0495346	0.0495346	0.0115775	8.43985e-07	0.655672	6.99574e-07	0.238382	0.300213	TACR1;TACR1	Body;Body		Unclassified_Cell_type_specific
cg14785881	0.00155582	1.49988e-06	0.106698	0.439728	0.399611	1.00155e-08	0.00448893	0.52723	0.0495346	0.512691	0.0154655	2.87225e-06	0.621329	8.22151e-08	0.238382	0.681526	EMILIN2	Body
cg24865495	0.000208355	9.22788e-07	0.12297	0.340194	0.219035	1.33577e-07	0.0108376	0.430703	0.0495346	0.0495346	0.00499712	1.91303e-06	0.429584	3.86183e-07	0.238382	0.300213	MACROD1	Body		Unclassified
cg13922193	0.0014572	2.31655e-07	0.102997	0.665846	0.333953	2.02082e-08	0.00878823	0.743008	0.0495346	0.0495346	0.0148542	6.50892e-07	0.558548	1.16844e-07	0.238382	0.300213
cg24250363	0.0070883	5.94231e-07	0.100385	0.787487	0.480719	1.12527e-06	0.0199562	0.872437	0.0495346	0.827259	0.0415163	1.33973e-06	0.690513	2.06783e-06	0.238382	0.827259	RFPL4B	Body
cg20849928	0.00523283	9.14041e-07	0.122456	0.792401	0.179531	5.15543e-08	0.0196148	0.886491	0.0495346	0.512691	0.0338052	1.89827e-06	0.377664	2.03105e-07	0.238382	0.681526			N_Shelf
cg24996491	0.000196723	1.31254e-08	-0.100777	0.796028	0.397158	1.38183e-08	-0.00680015	0.732718	0.0495346	0.0495346	0.00486005	1.12382e-07	0.619079	9.58275e-08	0.238382	0.300213	PTPRN2;PTPRN2;PTPRN2	Body;Body;Body
cg15488596	0.00131418	1.32592e-06	0.121125	0.492443	0.50285	1.63221e-05	0.0235703	0.556459	0.0495346	0.512691	0.0139177	2.58844e-06	0.708006	2.36265e-05	0.238382	0.681526	C1orf26;C1orf26	Body;Body
cg19824990	0.00224591	1.63438e-06	0.110595	0.491762	0.351918	1.43981e-06	0.0187399	0.568338	0.0495346	0.275234	0.019462	3.09005e-06	0.576632	2.55996e-06	0.238382	0.567516	CLMN	Body
cg04243033	0.00410929	1.03202e-06	0.100967	0.593013	0.284418	1.49004e-08	-0.00833504	0.675976	0.0495346	0.0495346	0.0287738	2.09842e-06	0.506121	9.95457e-08	0.238382	0.300213	ST7;ST7	Body;Body
cg04328729	0.00318816	5.64444e-07	0.106968	0.681943	0.542562	2.99252e-06	0.0193389	0.773144	0.0495346	0.827259	0.0243866	1.28621e-06	0.738335	4.90417e-06	0.238382	0.827259	DIP2C	Body	N_Shelf
cg12774946	0.00142261	6.79103e-07	0.114344	0.561228	0.631874	3.36493e-07	-0.00700387	0.621192	0.0495346	0.0495346	0.0146302	1.49009e-06	0.801009	7.67348e-07	0.238382	0.300213	ARHGAP18	Body
cg26075417	0.00575282	9.87253e-07	0.108827	0.709163	0.858917	1.33194e-07	0.00262958	0.803593	0.0495346	0.512691	0.0360174	2.02246e-06	0.933309	3.85398e-07	0.238382	0.681526	PTPRN2;PTPRN2;PTPRN2	Body;Body;Body
cg16759106	0.00736563	3.15501e-05	0.103162	0.302063	0.273657	4.31647e-06	0.0193955	0.370929	0.0495346	0.275234	0.0426278	4.56855e-05	0.494035	6.84494e-06	0.238382	0.567516			S_Shelf
cg03963548	0.00775493	1.96479e-05	-0.106997	0.358135	0.582644	0.000164737	-0.0183899	0.298258	0.0495346	0.275234	0.0441484	2.92698e-05	0.767426	0.000211228	0.238382	0.567516	LINC00176;LINC00176	Body;Body	Island
cg14193790	0.00609063	2.78399e-06	0.132753	0.677951	0.650772	8.19592e-07	0.00990439	0.745291	0.0495346	0.0495346	0.0374296	4.90399e-06	0.813561	1.57888e-06	0.238382	0.300213	CDH10	Body
cg14143887	0.00136637	1.09885e-07	-0.112738	0.863535	0.480744	3.87222e-07	-0.0145975	0.833516	0.0495346	0.0495346	0.0142634	3.83142e-07	0.690532	8.56247e-07	0.238382	0.300213			S_Shelf	Unclassified
cg25388321	0.00521083	6.91451e-06	-0.181592	0.706906	0.660045	3.79889e-05	-0.0206303	0.61062	0.0495346	0.12663	0.0337134	1.11105e-05	0.819522	5.25081e-05	0.238382	0.442716
cg09255332	0.00700483	1.18202e-06	0.111219	0.732055	0.195469	4.13876e-08	0.0160595	0.802436	0.0495346	0.0495346	0.0411846	2.34944e-06	0.399227	1.76935e-07	0.238382	0.300213	EBF3	Body
cg23443913	8.31241e-05	6.15772e-08	0.120997	0.521763	0.323983	8.03245e-07	0.0181463	0.59655	0.0495346	0.12663	0.00327836	2.61517e-07	0.548397	1.55231e-06	0.238382	0.442716
cg25216516	0.00430128	0.000181977	0.130497	0.211162	0.215254	4.96659e-07	0.011356	0.321672	0.0495346	0.512691	0.0296625	0.000238479	0.424723	1.04432e-06	0.238382	0.681526	CMYA5	Body
cg24457337	0.000917309	4.85815e-07	0.123438	0.587286	0.340975	8.86523e-07	0.0195642	0.653016	0.0495346	0.0495346	0.0111966	1.14314e-06	0.565679	1.68712e-06	0.238382	0.300213	WDR1;WDR1	Body;Body
cg13924635	0.00452601	1.58804e-06	-0.169939	0.920051	0.984503	7.43594e-06	-0.000884837	0.905763	0.827259	0.0495346	0.0306807	3.01489e-06	0.993323	1.13129e-05	0.827259	0.300213	SDF4;SDF4;B3GALT6	TSS1500;TSS1500;1stExon	Island
cg16221425	0.00279665	2.76167e-07	0.109365	0.80482	0.394084	2.1098e-07	0.0161578	0.874254	0.0495346	0.12663	0.0224025	7.41734e-07	0.616259	5.3801e-07	0.238382	0.442716
cg09369524	0.00130807	1.86774e-07	0.124839	0.82785	0.200018	6.83913e-08	0.0203103	0.906428	0.0495346	0.0495346	0.0138797	5.56641e-07	0.405178	2.43757e-07	0.238382	0.300213	WWOX;WWOX	Body;Body
cg07294406	0.00490459	5.71315e-05	-0.113703	0.255873	0.426415	0.000141868	-0.0182463	0.207496	0.12663	0.0495346	0.0323755	7.99948e-05	0.645073	0.00018336	0.387532	0.300213			Island	Unclassified_Cell_type_specific
cg20128333	0.00142334	5.81931e-05	0.100382	0.161207	0.107346	8.21854e-07	0.0127418	0.226213	0.0495346	0.12663	0.0146354	8.13944e-05	0.267843	1.58251e-06	0.238382	0.442716	LINC01151	Body
cg07718081	0.000496799	1.33297e-07	0.132306	0.742113	0.775336	4.22398e-06	0.0101139	0.807455	0.0495346	0.0495346	0.00789878	4.37646e-07	0.888582	6.7104e-06	0.238382	0.300213				Unclassified
cg17701718	0.00285337	8.5845e-07	0.103594	0.577095	0.962507	5.73659e-08	0.00045	0.643257	0.0495346	0.0495346	0.0226974	1.80227e-06	0.983439	2.17399e-07	0.238382	0.300213	CAMKK2;CAMKK2;CAMKK2;CAMKK2;CAMKK2;CAMKK2;CAMKK2;CAMKK2;CAMKK2	Body;Body;Body;Body;Body;Body;Body;Body;Body
cg26499542	0.00459217	3.46129e-07	-0.114207	0.908973	0.435544	1.49269e-06	-0.0236502	0.864354	0.0495346	0.12663	0.0309695	8.79487e-07	0.652961	2.64208e-06	0.238382	0.442716	GHR;GHR;GHR;GHR;GHR;GHR;GHR;GHR;GHR;GHR;GHR	TSS200;5'UTR;5'UTR;5'UTR;5'UTR;TSS1500;TSS1500;5'UTR;5'UTR;Body;5'UTR
cg17952138	0.00230258	3.53857e-07	0.103642	0.680423	0.155585	1.46199e-07	0.022903	0.741832	0.0495346	0.12663	0.0197735	8.94505e-07	0.343791	4.11802e-07	0.238382	0.442716	STX16-NPEPL1	Body
cg08292080	7.10019e-06	1.73735e-09	0.121845	0.690104	0.87692	2.74303e-08	0.00150079	0.78191	0.0495346	0.0495346	0.00156665	5.75051e-08	0.942575	1.38605e-07	0.238382	0.300213	AMFR	Body	Island
cg14311742	0.00100289	1.97374e-06	0.116627	0.399847	0.960477	0.00011426	0.00219514	0.442379	0.12663	0.0495346	0.0118101	3.63292e-06	0.98248	0.00014936	0.387532	0.300213
cg02536982	0.00100812	4.48584e-05	0.149866	0.234789	0.870794	0.000276492	-0.00582494	0.285105	0.12663	0.0495346	0.0118472	6.36644e-05	0.939447	0.000344575	0.387532	0.300213	MAML2	Body
cg15622519	0.000121876	1.58148e-05	0.123467	0.146168	0.826561	4.82482e-06	-0.00223877	0.225693	0.0495346	0.0495346	0.00387553	2.38949e-05	0.916552	7.58121e-06	0.238382	0.300213	CDC42BPB	Body
cg01656244	0.00564038	1.32501e-06	0.119968	0.72226	0.3651	7.15679e-08	0.0118401	0.78472	0.0495346	0.0495346	0.0355367	2.58696e-06	0.589273	2.51179e-07	0.238382	0.300213			N_Shore
cg09297632	0.00582931	7.67916e-07	0.119031	0.829043	0.148144	1.07248e-08	0.0150887	0.917204	0.0495346	0.0495346	0.0363426	1.64556e-06	0.332801	8.48572e-08	0.238382	0.300213	FAM114A1;FAM114A1	Body;Body
cg12592723	0.00130362	4.84355e-07	0.111176	0.580343	0.931144	1.7679e-07	-0.00107658	0.631592	0.0495346	0.0495346	0.0138527	1.14039e-06	0.968828	4.72372e-07	0.238382	0.300213	CSK;CSK	5'UTR;5'UTR
cg08659897	0.00332934	1.29824e-06	-0.109122	0.571419	0.191268	1.93988e-07	-0.0161243	0.541059	0.0495346	0.0495346	0.025078	2.54273e-06	0.393602	5.05777e-07	0.238382	0.300213	LOC101927549	TSS200
cg26581481	0.000684562	1.26129e-07	0.102878	0.63563	0.200529	5.80196e-08	0.0144646	0.673595	0.0495346	0.0495346	0.00945307	4.21277e-07	0.405854	2.19025e-07	0.238382	0.300213				Promoter_Associated
cg09601523	0.000275181	3.13425e-08	0.10645	0.736882	0.353222	1.17289e-07	0.0137378	0.782695	0.0495346	0.0495346	0.00574589	1.74733e-07	0.577891	3.52157e-07	0.238382	0.300213
cg01308862	0.000547205	7.56752e-08	0.102208	0.677168	0.297613	3.1665e-07	0.0187045	0.729102	0.0495346	0.0495346	0.00831679	2.98713e-07	0.52072	7.31763e-07	0.238382	0.300213
cg22996742	0.00178897	8.05003e-08	-0.10077	0.895878	0.249861	4.05913e-08	0.0144177	0.835742	0.0495346	0.0495346	0.0168786	3.11272e-07	0.466836	1.74888e-07	0.238382	0.300213				Unclassified_Cell_type_specific
cg02531548	0.00239341	3.74527e-07	0.102717	0.671756	0.435957	5.30384e-08	0.00857266	0.722829	0.0495346	0.0495346	0.0202626	9.34401e-07	0.653328	2.06814e-07	0.238382	0.300213
cg19862235	0.00101003	2.04565e-06	0.11383	0.387493	0.258527	5.55336e-06	0.0243603	0.421324	0.0495346	0.0495346	0.0118617	3.74712e-06	0.47681	8.63303e-06	0.238382	0.300213	HAO1	3'UTR
cg17272291	0.00354967	0.000458917	0.11629	0.140919	0.495062	0.000100935	0.0141168	0.206448	0.0495346	0.12663	0.0261337	0.000567186	0.70193	0.000132768	0.238382	0.442716	WIPI2;WIPI2;WIPI2;WIPI2;WIPI2;WIPI2	Body;Body;Body;Body;Body;Body
cg11539171	0.000911626	1.0518e-07	0.116788	0.813465	0.29209	9.59395e-08	0.0170874	0.886103	0.0495346	0.12663	0.0111552	3.72116e-07	0.514709	3.06404e-07	0.238382	0.442716
cg17299935	0.00565695	9.07825e-06	-0.155933	0.579997	0.690815	8.71202e-05	0.0181351	0.482487	0.12663	0.0495346	0.0356078	1.42642e-05	0.839006	0.00011547	0.387532	0.300213	CYGB	TSS1500	Island
cg13996453	0.00313096	0.000272146	0.114154	0.152885	0.224249	5.75909e-05	0.0249182	0.219247	0.0495346	0.0495346	0.0240905	0.000347971	0.436056	7.79503e-05	0.238382	0.300213
cg09329516	0.00195164	0.000206995	0.135455	0.171396	0.327608	3.52959e-05	-0.016189	0.207765	0.0495346	0.0495346	0.0178156	0.000269153	0.552054	4.89714e-05	0.238382	0.300213	SLC43A2	Body	N_Shore
cg03296204	0.00019882	0.000129459	0.103836	0.0818901	0.054511	0.000163862	0.0249257	0.0897569	0.275234	0.0495346	0.00488364	0.000173067	0.16792	0.000210164	0.529317	0.300213	TBC1D16	Body	N_Shore
cg03779176	0.00370765	3.39637e-06	0.114156	0.483746	0.0939571	1.08585e-07	0.0193928	0.540357	0.0495346	0.0495346	0.0268846	5.84727e-06	0.244706	3.33669e-07	0.238382	0.300213			S_Shore
cg08526209	0.00469988	3.23812e-07	-0.101824	0.829315	0.557221	4.91275e-08	-0.00673253	0.782328	0.0495346	0.0495346	0.0314567	8.36019e-07	0.749155	1.96935e-07	0.238382	0.300213			S_Shelf
cg09235308	6.40061e-05	5.25685e-09	-0.100615	0.751409	0.898379	2.36289e-06	0.00328955	0.681953	0.0495346	0.12663	0.00294702	7.8427e-08	0.953233	3.96533e-06	0.238382	0.442716	PLEC1;PLEC1;PLEC1;MIR661;PLEC1;PLEC1	Body;Body;TSS1500;TSS200;Body;Body	S_Shore
cg15869582	0.00244911	7.95476e-07	0.112622	0.613758	0.840143	2.81252e-06	-0.00549704	0.689525	0.0495346	0.0495346	0.0205614	1.69376e-06	0.923766	4.63752e-06	0.238382	0.300213	IBTK;IBTK	TSS1500;TSS1500	S_Shore
cg06448055	0.00356611	2.346e-06	0.137123	0.6308	0.93452	2.18964e-06	0.00228391	0.75064	0.0495346	0.275234	0.0262161	4.22116e-06	0.970496	3.70489e-06	0.238382	0.567516
cg12975996	0.00459828	5.92985e-06	0.162239	0.634121	0.587225	3.16478e-06	0.0168831	0.750572	0.0495346	0.512691	0.0309997	9.65569e-06	0.77063	5.15887e-06	0.238382	0.681526	PTPRM;PTPRM	Body;Body
cg19078855	0.00223594	0.00016545	0.152057	0.211217	0.267801	1.21996e-05	0.0212956	0.309323	0.0495346	0.0495346	0.0194077	0.000218046	0.487448	1.79683e-05	0.238382	0.300213
cg06925422	0.00243269	1.14663e-05	0.100467	0.280013	0.635305	0.000416731	-0.0229334	0.341768	0.512691	0.12663	0.020472	1.77072e-05	0.803435	0.000507602	0.668474	0.442716
cg02529095	7.74728e-05	3.29735e-08	-0.126651	0.627193	0.16863	3.03925e-07	-0.0196397	0.551422	0.0495346	0.0495346	0.00318249	1.79832e-07	0.362472	7.08822e-07	0.238382	0.300213	PDZD7	3'UTR	N_Shore
cg10937205	0.00912587	0.000142058	0.132834	0.282556	0.833921	0.000554187	0.0117488	0.372652	0.12663	0.512691	0.0493547	0.000188888	0.92053	0.0006639	0.387532	0.681526
cg19259660	0.00126114	4.43317e-06	0.154257	0.458496	0.730818	9.95238e-06	0.0100286	0.53432	0.0495346	0.0495346	0.0135902	7.42135e-06	0.862912	1.48483e-05	0.238382	0.300213
cg06405430	0.00251001	1.83846e-07	-0.115673	0.915473	0.978124	8.00174e-06	0.00117173	0.834129	0.0495346	0.12663	0.0208864	5.5038e-07	0.990532	1.21113e-05	0.238382	0.442716	PCLO	Body
cg06374834	0.00158289	2.72631e-07	0.115231	0.73098	0.46872	9.80431e-07	0.0186076	0.817859	0.0495346	0.512691	0.0156292	7.34628e-07	0.680717	1.8375e-06	0.238382	0.681526	PRKCA	Body
cg09561598	0.000532161	1.19774e-07	0.119249	0.699305	0.519702	2.46736e-06	0.0199067	0.78762	0.0495346	0.512691	0.00819167	4.0646e-07	0.721056	4.12163e-06	0.238382	0.681526	ARHGEF3;ARHGEF3	Body;Body
cg07629198	4.48694e-05	1.2297e-07	0.123039	0.381899	0.797246	8.96635e-07	-0.00350844	0.459256	0.0495346	0.0495346	0.00258827	4.13876e-07	0.90084	1.70327e-06	0.238382	0.300213	SEMA3A	Body
cg21827581	0.00150126	2.49248e-06	0.105874	0.380608	0.704062	1.06813e-06	0.00548501	0.462287	0.0495346	0.275234	0.0151145	4.45059e-06	0.847016	1.97735e-06	0.238382	0.567516	TSSC1	Body
cg11321144	0.00811486	0.000889844	0.199973	0.256793	0.887187	0.000207427	-0.0063304	0.382462	0.12663	0.0495346	0.0455335	0.0010516	0.947612	0.000262638	0.387532	0.300213	DCLK2;DCLK2	3'UTR;3'UTR	S_Shore
cg12720088	0.000778806	6.41172e-08	0.101561	0.768479	0.762623	1.10689e-08	0.0024895	0.830605	0.0495346	0.0495346	0.0101698	2.68349e-07	0.881446	8.61273e-08	0.238382	0.300213	LSS;LSS;LSS;LSS	Body;Body;Body;Body
cg02516134	0.000361767	1.47008e-06	0.13647	0.386917	0.0614865	1.70128e-07	0.0236761	0.500392	0.0495346	0.512691	0.00663437	2.82361e-06	0.18249	4.59446e-07	0.238382	0.681526	CALD1;CALD1;CALD1;CALD1;CALD1	TSS1500;Body;TSS1500;Body;Body
cg05200037	0.00882418	2.40081e-06	-0.130315	0.76688	0.35547	8.16476e-08	-0.0108668	0.6814	0.0495346	0.275234	0.048237	4.30714e-06	0.58005	2.74419e-07	0.238382	0.567516	ZC3H12D	Body	Island	Unclassified
cg05961151	0.00569741	4.0144e-07	0.101638	0.827375	0.594424	3.4688e-08	-0.00649864	0.912094	0.0495346	0.12663	0.0357807	9.8577e-07	0.775702	1.58995e-07	0.238382	0.442716
cg25042489	1.78703e-06	2.19882e-10	0.11994	0.805984	0.411188	1.0977e-07	0.0136733	0.906715	0.0495346	0.512691	0.00124591	4.17281e-08	0.631747	3.36191e-07	0.238382	0.681526
cg27191906	0.00771411	0.00012598	-0.118461	0.247646	0.508465	0.00159649	-0.0201958	0.149944	0.0495346	0.827259	0.0439849	0.000168685	0.712458	0.00179597	0.238382	0.827259	OR2J2	TSS1500

## Sheet: Table S2
Table S2. Significantly enriched GO terms in biological processes
GeneSet	N	n	P-value	adjusted P	genes
GO_CELL_PART_MORPHOGENESIS	638	35	9.56e-08	0.000422	PRKCZ, ANK3, UNC5B, PAX6, SHANK2, SYT1, SPG20, FARP1, ARHGEF7, EVL, PAFAH1B1, SARM1, SSH2, PRKCA, EPB41L3, PTPRM, NEDD4L, BCL2, MAP2, NGEF, B4GALT5, RBFOX2, PACSIN2, SHANK3, PLXNB1, CRMP1, GPM6A, ZSWIM6, FSTL4, PARK2, HECW1, SEMA3A, KIF13B, EXT1, STXBP1
GO_CELLULAR_COMPONENT_MORPHOGENESIS	1057	48	1.3e-07	0.000422	PRKCZ, ANK3, UNC5B, PDZD7, DOCK1, PAX6, SHANK2, ZNF385A, SYT1, SPG20, FARP1, ARHGEF7, EVL, AKAP13, PAFAH1B1, SARM1, SSH2, PRKCA, EPB41L3, PTPRM, NEDD4L, BCL2, ITGB1BP1, FMNL2, MAP2, NGEF, B4GALT5, RBFOX2, PACSIN2, SHANK3, PLXNB1, MFI2, MSX1, CRMP1, WDR1, GPM6A, CDH10, ZSWIM6, FSTL4, SPACA1, ARHGAP18, PARK2, HECW1, SEMA3A, KIF13B, GRHL2, EXT1, STXBP1
GO_CELL_MORPHOGENESIS_INVOLVED_IN_DIFFERENTIATION	684	36	1.72e-07	0.000422	ANK3, UNC5B, PDZD7, DOCK1, PAX6, SHANK2, ZNF385A, SPG20, FARP1, ARHGEF7, EVL, PAFAH1B1, SARM1, SSH2, PRKCA, PTPRM, NEDD4L, BCL2, ITGB1BP1, MAP2, NGEF, B4GALT5, RBFOX2, SHANK3, PLXNB1, MFI2, CRMP1, WDR1, ZSWIM6, FSTL4, HECW1, SEMA3A, KIF13B, GRHL2, EXT1, STXBP1
GO_REGULATION_OF_CELL_DIFFERENTIATION	1751	66	5.26e-07	0.000896	PRKCZ, PLA2G2A, WNT4, TRIM62, DDR2, PTPRC, DOCK1, NELL1, PAX6, MEN1, SHANK2, ZNF385A, SYT1, PTPRQ, SPG20, ARHGEF7, TCF12, AKAP13, FTO, RTN4RL1, PAFAH1B1, RAP1GAP2, SARM1, SEZ6, SSH2, PRKCA, NEDD4L, BCL2, TNFSF9, OLFM2, ITGB1BP1, MAP2, GPR55, NGEF, PLCB1, DNMT3B, RBFOX2, SHANK3, PLXNB1, MITF, MFI2, MSX1, CRMP1, WDR1, DSPP, TRIO, ZSWIM6, NREP, IL4, FSTL4, ID4, ENPP1, PARK2, INHBA, HECW1, MAGI2, SEM…
GO_HEAD_DEVELOPMENT	721	36	6.1e-07	0.000896	SDF4, WNT4, WLS, ARID5B, CRTAC1, PAX6, MEN1, SHANK2, SYT1, CSK, ARNT2, ANKRD11, GAS8, RTN4RL1, PAFAH1B1, CTNS, SEZ6, THRA, BCL2, CIC, SCTR, SNPH, PLCB1, RBFOX2, SHANK3, KCNAB1, MSX1, DCLK2, ID4, INHBA, SEMA3A, CDK6, CTTNBP2, GRHL2, EXT1, MAPKAP1
GO_NEURON_DIFFERENTIATION	1276	52	1.06e-06	0.00114	PRKCZ, UBE4B, WNT4, ANK3, UNC5B, CRTAC1, PDZD7, PAX6, SHANK2, SYT1, SPG20, FARP1, CLMN, EVL, GABRB3, TCF12, RTN4RL1, PAFAH1B1, RAP1GAP2, SARM1, SEZ6, SSH2, PRKCA, EPB41L3, PTPRM, NEDD4L, BCL2, IER2, DNMT3A, MAP2, NGEF, SNPH, DNMT3B, B4GALT5, RBFOX2, SHANK3, PLXNB1, CRMP1, DCLK2, GPM6A, ZSWIM6, NREP, FSTL4, ID4, PARK2, INHBA, HECW1, MAGI2, SEMA3A, KIF13B, EXT1, STXBP1
GO_REGULATION_OF_TRANSPORTER_ACTIVITY	254	19	1.08e-06	0.00114	AHCYL1, ATP1B1, RYR2, CACNB2, ANK3, SHANK2, FGF14, NEDD4L, BCL2, KCNE4, KCNG1, SHANK3, TMEM110, KCNAB1, CAMK2D, PDE4D, GRIA1, HECW1, CACNA2D1
GO_CENTRAL_NERVOUS_SYSTEM_DEVELOPMENT	921	41	1.9e-06	0.00174	SDF4, WNT4, WLS, CRTAC1, PAX6, MEN1, SHANK2, SYT1, CSK, ARNT2, GAS8, RTN4RL1, PAFAH1B1, CTNS, SEZ6, THRA, BCL2, CIC, SNTG2, SCTR, MAP2, SNPH, PLCB1, B4GALT5, RBFOX2, SHANK3, KCNAB1, MSX1, WDR1, DCLK2, ID4, PARK2, INHBA, SEMA3A, CDK6, CTTNBP2, RHEB, GRHL2, EXT1, ROR2, MAPKAP1
GO_CELL_MORPHOGENESIS_INVOLVED_IN_NEURON_DIFFERENTIATION	543	29	2.13e-06	0.00174	ANK3, UNC5B, PDZD7, PAX6, SHANK2, SPG20, FARP1, EVL, PAFAH1B1, SARM1, SSH2, PRKCA, PTPRM, NEDD4L, BCL2, MAP2, NGEF, B4GALT5, RBFOX2, SHANK3, PLXNB1, CRMP1, ZSWIM6, FSTL4, HECW1, SEMA3A, KIF13B, EXT1, STXBP1
GO_ACTIN_FILAMENT_BASED_PROCESS	705	34	2.73e-06	0.00198	WNT4, RYR2, CACNB2, EVL, CDC42BPB, FMN1, AKAP13, PAFAH1B1, SPECC1, SSH2, EPB41L3, NEDD4L, BCL2, ITGB1BP1, ARHGAP25, ADD2, FMNL2, DES, KCNE4, PACSIN2, SHANK3, AMOTL2, PFN2, WDR1, CAMK2D, PDE4D, ARHGAP18, EPB41L2, PARK2, THSD7A, RALA, CACNA2D1, MTSS1, MAPKAP1
GO_NEURON_DEVELOPMENT	1040	44	2.96e-06	0.00198	PRKCZ, UBE4B, ANK3, UNC5B, CRTAC1, PDZD7, PAX6, SHANK2, SYT1, SPG20, FARP1, CLMN, EVL, GABRB3, RTN4RL1, PAFAH1B1, RAP1GAP2, SARM1, SEZ6, SSH2, PRKCA, EPB41L3, PTPRM, NEDD4L, BCL2, MAP2, NGEF, B4GALT5, RBFOX2, SHANK3, PLXNB1, CRMP1, DCLK2, GPM6A, ZSWIM6, NREP, FSTL4, PARK2, HECW1, MAGI2, SEMA3A, KIF13B, EXT1, STXBP1
GO_REGULATION_OF_MEMBRANE_POTENTIAL	410	24	3.5e-06	0.00214	PRKCZ, RIMS3, ATP1B1, RYR2, CACNB2, ANK3, SHANK2, SPG20, FGF14, GABRB3, GABRG3, CTNS, SEZ6, CELF4, NEDD4L, BCL2, KCNE4, SHANK3, WDR1, CAMK2D, GRIA1, PARK2, CACNA2D1, CHRNB3
GO_NEUROGENESIS	1521	57	4.2e-06	0.00237	PRKCZ, UBE4B, WNT4, ANK3, UNC5B, CRTAC1, PDZD7, PAX6, SHANK2, SYT1, SPG20, FARP1, CLMN, EVL, GABRB3, TCF12, CSK, RTN4RL1, PAFAH1B1, RAP1GAP2, SARM1, SEZ6, SSH2, PRKCA, EPB41L3, PTPRM, NEDD4L, BCL2, IER2, DNMT3A, MAP2, NGEF, SNPH, DNMT3B, B4GALT5, RBFOX2, SHANK3, PLXNB1, CRMP1, WDR1, DCLK2, GPM6A, ZSWIM6, NREP, FSTL4, ID4, PARK2, INHBA, HECW1, MAGI2, SEMA3A, CDK6, RHEB, KIF13B, EXT1, ROR2, STXBP1
GO_SYNAPTIC_SIGNALING	685	32	1.03e-05	0.00542	PRKCZ, KIF1B, RIMS3, CUBN, CACNB2, RAPSN, SHANK2, CLSTN3, RAP1B, SYT1, RIMBP2, FGF14, GABRB3, GABRG3, PAFAH1B1, SEZ6, CELF4, SNPH, PLCB1, PACSIN2, SHANK3, PFN2, GRIA1, LRFN2, HCRTR2, PARK2, RNF216, PCLO, PTPRN2, CHRNB3, ROR2, STXBP1
GO_REGULATION_OF_CELL_MORPHOGENESIS_INVOLVED_IN_DIFFERENTIATION	277	18	1.47e-05	0.00709	DOCK1, SPG20, ARHGEF7, PAFAH1B1, SARM1, SSH2, NEDD4L, ITGB1BP1, MAP2, NGEF, SHANK3, PLXNB1, MFI2, ZSWIM6, FSTL4, HECW1, SEMA3A, KIF13B
GO_REGULATION_OF_CELL_MORPHOGENESIS	448	24	1.54e-05	0.00709	DOCK1, SYT1, SPG20, ARHGEF7, PAFAH1B1, SARM1, SSH2, EPB41L3, NEDD4L, ITGB1BP1, FMNL2, MAP2, NGEF, SHANK3, PLXNB1, MFI2, WDR1, ZSWIM6, FSTL4, ARHGAP18, PARK2, HECW1, SEMA3A, KIF13B
GO_ION_TRANSPORT	1573	56	2.27e-05	0.00978	PLA2G2A, ABCA4, AHCYL1, KCNN3, ATP1B1, XPR1, PLA2G4A, PTPRC, RYR2, CUBN, CACNB2, ANK3, CALHM2, OSBPL5, SHANK2, CLNS1A, SLCO1A2, SYT1, FGF14, ATP11A, ATP4B, FLVCR2, GABRB3, GABRG3, ATP8B4, ABCC1, SLC43A2, CTNS, ACACA, MAP2K6, NEDD4L, BCL2, KCNE4, PLCB1, KCNG1, SLC37A1, SHANK3, ITPR1, TMEM110, KCNAB1, CLCN2, MFI2, WDR1, KCNIP4, CAMK2D, GPM6A, PDE4D, GRIA1, SLC22A23, IBTK, ENPP1, PARK2, HECW1, CACNA…
GO_CELL_PROJECTION_ORGANIZATION	1425	52	2.39e-05	0.00978	PRKCZ, UBE4B, ANK3, UNC5B, CRTAC1, PDZD7, PAX6, SHANK2, SYT1, TCHP, SPG20, FARP1, ARHGEF7, CLMN, EVL, GAS8, RTN4RL1, PAFAH1B1, RAP1GAP2, SARM1, SEZ6, SSH2, PRKCA, EPB41L3, PTPRM, NEDD4L, BCL2, MAP2, ARMC9, NGEF, TRAF3IP1, B4GALT5, RBFOX2, PACSIN2, SHANK3, PLXNB1, PFN2, CRMP1, GPM6A, ZSWIM6, NREP, FSTL4, PARK2, RALA, HECW1, MAGI2, SEMA3A, KIF13B, EXT1, MTSS1, HAUS6, STXBP1
GO_REGULATION_OF_CATION_CHANNEL_ACTIVITY	163	13	2.78e-05	0.0104	CACNB2, ANK3, SHANK2, FGF14, KCNE4, KCNG1, SHANK3, TMEM110, KCNAB1, CAMK2D, PDE4D, GRIA1, CACNA2D1
GO_SYNAPSE_ORGANIZATION	376	21	2.86e-05	0.0104	CACNB2, ANK3, RAPSN, SHANK2, CNTN5, CLSTN3, FARP1, GABRB3, PAFAH1B1, SEZ6, ADD2, NGEF, SHANK3, PLXNB1, PFN2, GPM6A, LRFN2, MAGI2, PCLO, CTTNBP2, ARHGAP39
GO_CYTOSKELETON_ORGANIZATION	1214	46	2.97e-05	0.0104	PRKCZ, WNT4, SVIL, ANK3, DOCK1, PAX6, CLMN, EVL, CDC42BPB, FMN1, AKAP13, DYNC1LI2, GAS8, PAFAH1B1, SPECC1, SSH2, EPB41L3, BCL2, ITGB1BP1, ARHGAP25, ADD2, FMNL2, MAP2, DES, TRAF3IP1, PACSIN2, SHANK3, MLH1, PLXNB1, ATXN7, AMOTL2, PFN2, CRMP1, WDR1, DCLK2, ARHGAP18, EPB41L2, MAP7, PARK2, THSD7A, RALA, PCLO, ANK1, MTSS1, HAUS6, MAPKAP1
GO_POSITIVE_REGULATION_OF_ISOTYPE_SWITCHING_TO_IGG_ISOTYPES	10	4	3.11e-05	0.0104	PTPRC, MLH1, IL4, PAXIP1
GO_REGULATION_OF_SYNAPTIC_VESICLE_TRANSPORT	80	9	3.32e-05	0.0106	RIMS3, CACNB2, RAP1B, SYT1, MAP2, PFN2, PARK2, CHRNB3, STXBP1
GO_POSITIVE_REGULATION_OF_MOLECULAR_FUNCTION	1640	57	3.75e-05	0.0115	PRKCZ, WNT4, TRIM62, DDR2, ATP1B1, PTPRC, RYR2, CACNB2, ANK3, ARID5B, AFAP1L2, DOCK1, PAX6, MEN1, RFC3, FGF14, ARHGEF7, ATP4B, RGS6, CSK, AKAP13, ADCY9, AMFR, RAP1GAP2, MAP2K6, TBC1D16, BCL2, SHC2, ITGB1BP1, ARHGAP25, ADD2, IRS1, GPR55, AGAP1, PLCB1, RALGAPA2, GRAMD4, SHANK3, EPM2AIP1, PLXNB1, TMEM110, PFN2, GHR, SERINC5, IL4, TPD52L1, ARHGAP18, RGS17, TIAM2, PARK2, MAGI2, CACNA2D1, GRHL2, ARHGAP…
GO_REGULATION_OF_INTRACELLULAR_SIGNAL_TRANSDUCTION	1720	59	3.93e-05	0.0115	PRKCZ, CAMTA1, PLA2G2A, TRIM62, WLS, PTPRC, UNC5B, MEN1, ZNF385A, RAP1B, RFC3, FARP1, ARHGEF7, MCF2L, OTUD7A, CSK, AKAP13, PAFAH1B1, RAP1GAP2, SEZ6, PRKCA, MAP2K6, RNF152, BCL2, SHC2, ITGB1BP1, PUM2, ARHGAP25, IRS1, GPR55, NGEF, PLCB1, RALGAPA2, ITPR1, PLXNB1, TMEM110, ARHGEF3, MSX1, CAMK2D, TRIO, GHR, PDE4D, CXXC5, TPD52L1, ARHGAP18, TIAM2, PARK2, BMPER, INHBA, MAGI2, SEMA3A, RHEB, MFHAS1, DEPTO…
GO_HEART_PROCESS	272	17	4.13e-05	0.0117	AHCYL1, ATP1B1, RYR2, CACNB2, AKAP13, THRA, MAP2K6, NEDD4L, DES, KCNE4, ITPR1, KCNIP4, CAMK2D, PDE4D, CACNA2D1, SEMA3A, SGCZ
GO_AXON_DEVELOPMENT	479	24	4.52e-05	0.0123	ANK3, UNC5B, CRTAC1, PAX6, SPG20, EVL, RTN4RL1, PAFAH1B1, SSH2, PRKCA, PTPRM, BCL2, MAP2, B4GALT5, SHANK3, PLXNB1, CRMP1, ZSWIM6, NREP, FSTL4, SEMA3A, KIF13B, EXT1, STXBP1
GO_REGULATION_OF_TRANS_SYNAPTIC_SIGNALING	422	22	5.23e-05	0.0137	PRKCZ, RIMS3, CUBN, CACNB2, RAPSN, SHANK2, CLSTN3, RAP1B, SYT1, FGF14, CELF4, PLCB1, PACSIN2, SHANK3, PFN2, GRIA1, LRFN2, PARK2, RNF216, CHRNB3, ROR2, STXBP1
GO_DENDRITE_MORPHOGENESIS	127	11	5.4e-05	0.0137	SHANK2, FARP1, PAFAH1B1, SARM1, NEDD4L, MAP2, NGEF, RBFOX2, SHANK3, HECW1, SEMA3A
GO_CARDIAC_MUSCLE_CELL_ACTION_POTENTIAL	67	8	5.91e-05	0.0145	ATP1B1, RYR2, CACNB2, ANK3, NEDD4L, KCNE4, CAMK2D, CACNA2D1
GO_REGULATION_OF_NEURON_DIFFERENTIATION	617	28	6.16e-05	0.0145	PAX6, SHANK2, SYT1, SPG20, TCF12, RTN4RL1, PAFAH1B1, RAP1GAP2, SARM1, SEZ6, SSH2, NEDD4L, BCL2, MAP2, NGEF, DNMT3B, SHANK3, PLXNB1, CRMP1, ZSWIM6, NREP, FSTL4, ID4, PARK2, HECW1, MAGI2, SEMA3A, KIF13B
GO_REGULATION_OF_CATION_TRANSMEMBRANE_TRANSPORT	310	18	6.45e-05	0.0145	ATP1B1, RYR2, CACNB2, ANK3, SHANK2, FGF14, NEDD4L, KCNE4, KCNG1, SHANK3, TMEM110, KCNAB1, KCNIP4, CAMK2D, PDE4D, GRIA1, HECW1, CACNA2D1
GO_GROWTH	927	37	6.5e-05	0.0145	PRKCZ, DDR2, KIF26B, EPC1, ARID5B, SHANK2, CLSTN3, SYT1, TCHP, SPG20, MEG3, FMN1, AKAP13, FTO, ANKRD11, PAFAH1B1, EPB41L3, NEDD4L, BCL2, MAP2, IGFBP2, PLCB1, HNF4A, SHANK3, RFTN1, MSX1, CAMK2D, GHR, PDE4D, FSTL4, ENPP1, PARK2, INHBA, MAGI2, SEMA3A, GRHL2, GPR21
GO_POSITIVE_REGULATION_OF_CALCIUM_ION_TRANSMEMBRANE_TRANSPORTER_ACTIVITY	36	6	7.59e-05	0.0162	ATP1B1, RYR2, CACNB2, FGF14, TMEM110, CACNA2D1
GO_REGULATION_OF_HISTONE_H3_K36_METHYLATION	5	3	7.91e-05	0.0162	IWS1, PAXIP1, WHSC1L1
GO_POSITIVE_REGULATION_OF_HIGH_VOLTAGE_GATED_CALCIUM_CHANNEL_ACTIVITY	5	3	7.91e-05	0.0162	CACNB2, FGF14, CACNA2D1
GO_SYNAPTIC_VESICLE_LOCALIZATION	157	12	8.49e-05	0.0169	RIMS3, CACNB2, RAP1B, SYT1, MAP2, SNPH, PFN2, PARK2, MAGI2, PCLO, CHRNB3, STXBP1
GO_VESICLE_LOCALIZATION	289	17	8.75e-05	0.0169	PRKCZ, KIF1B, RIMS3, CACNB2, RAP1B, SYT1, PAFAH1B1, MAP2, SNPH, PFN2, GRIA1, PARK2, MAGI2, PCLO, BET1, CHRNB3, STXBP1
GO_REGULATION_OF_CELL_PROJECTION_ORGANIZATION	635	28	0.000101	0.0186	SHANK2, SYT1, TCHP, SPG20, ARHGEF7, EVL, RTN4RL1, PAFAH1B1, RAP1GAP2, SARM1, SEZ6, SSH2, NEDD4L, MAP2, NGEF, SHANK3, PLXNB1, PFN2, CRMP1, GPM6A, ZSWIM6, FSTL4, PARK2, RALA, HECW1, MAGI2, SEMA3A, KIF13B
GO_ISOTYPE_SWITCHING_TO_IGG_ISOTYPES	13	4	0.000101	0.0186	PTPRC, MLH1, IL4, PAXIP1
GO_CELL_CELL_SIGNALING	1563	53	0.000136	0.0243	PRKCZ, KIF1B, WNT4, RIMS3, WLS, RYR2, CUBN, CACNB2, FAM53B, RAPSN, SHANK2, CLSTN3, RAP1B, SYT1, RIMBP2, FGF14, ARHGEF7, GABRB3, GABRG3, WWOX, PAFAH1B1, SEZ6, PRKCA, CELF4, TNFSF9, IGFBP2, IRS1, SNPH, PLCB1, HNF4A, PACSIN2, SHANK3, ITPR1, MITF, AMOTL2, PFN2, GRIA1, LRFN2, HCRTR2, PARK2, RNF216, ICA1, INHBA, HECW1, MAGI2, CACNA2D1, PCLO, CDK14, PTPRN2, RAB11FIP1, CHRNB3, ROR2, STXBP1
GO_REGULATION_OF_CELL_DEVELOPMENT	893	35	0.000146	0.0256	DOCK1, PAX6, SHANK2, SYT1, SPG20, ARHGEF7, TCF12, AKAP13, RTN4RL1, PAFAH1B1, RAP1GAP2, SARM1, SEZ6, SSH2, NEDD4L, BCL2, ITGB1BP1, MAP2, NGEF, DNMT3B, SHANK3, PLXNB1, MFI2, CRMP1, WDR1, ZSWIM6, NREP, FSTL4, ID4, PARK2, HECW1, MAGI2, SEMA3A, RHEB, KIF13B
GO_REGULATION_OF_TRANSMEMBRANE_TRANSPORT	523	24	0.000174	0.0298	AHCYL1, ATP1B1, RYR2, CACNB2, ANK3, SHANK2, FGF14, NEDD4L, BCL2, KCNE4, IRS1, KCNG1, SHANK3, TMEM110, KCNAB1, CLCN2, WDR1, KCNIP4, CAMK2D, PDE4D, GRIA1, ENPP1, HECW1, CACNA2D1
GO_ENTEROENDOCRINE_CELL_DIFFERENTIATION	27	5	0.000183	0.0305	PAX6, MEN1, HNF4A, CDK6, RHEB
GO_ESTABLISHMENT_OR_MAINTENANCE_OF_CELL_POLARITY	198	13	0.000202	0.0319	PRKCZ, KIF26B, FRMD4A, PAX6, RAP1B, CDC42BPB, PAFAH1B1, MAP2, AMOTL2, WDR1, MAP7, ANK1, MAPKAP1
GO_REGULATION_OF_TRANSPORT	1747	57	0.000205	0.0319	PRKCZ, RIMS3, WLS, AHCYL1, ATP1B1, PTPRC, RYR2, IL15RA, CACNB2, ANK3, SHANK2, RAP1B, SYT1, FGF14, ARHGEF7, CSK, PRKCA, MAP2K6, RAB31, NEDD4L, BCL2, TSSC1, ITGB1BP1, IWS1, MAP2, KCNE4, IRS1, RHBDD1, HNF4A, KCNG1, PACSIN2, SHANK3, ITPR1, TMEM110, PFN2, KCNAB1, CLCN2, KIAA0226, WDR1, KCNIP4, CAMK2D, PDE4D, IL4, GRIA1, ENPP1, PARK2, ICA1, RALA, INHBA, HECW1, MAGI2, CACNA2D1, PCLO, RAB11FIP1, CHRNB3, …
GO_REGULATION_OF_CALCIUM_ION_TRANSMEMBRANE_TRANSPORTER_ACTIVITY	80	8	0.000209	0.0319	ATP1B1, RYR2, CACNB2, FGF14, TMEM110, CAMK2D, PDE4D, CACNA2D1
GO_REGULATION_OF_NEURON_PROJECTION_DEVELOPMENT	465	22	0.000211	0.0319	SHANK2, SYT1, SPG20, RTN4RL1, PAFAH1B1, RAP1GAP2, SARM1, SEZ6, SSH2, NEDD4L, MAP2, NGEF, SHANK3, PLXNB1, CRMP1, ZSWIM6, FSTL4, PARK2, HECW1, MAGI2, SEMA3A, KIF13B
GO_NEGATIVE_REGULATION_OF_CELL_PROJECTION_ORGANIZATION	173	12	0.000212	0.0319	TCHP, SPG20, EVL, RTN4RL1, PAFAH1B1, RAP1GAP2, MAP2, NGEF, PFN2, CRMP1, FSTL4, SEMA3A
GO_REGULATION_OF_CELL_SUBSTRATE_ADHESION	200	13	0.000223	0.0328	PRKCZ, WNT4, DDR2, DOCK1, HSD17B12, MEN1, ARHGEF7, FMN1, EMILIN2, BCL2, ITGB1BP1, MFI2, CDK6
GO_DENDRITE_DEVELOPMENT	203	13	0.000258	0.036	SHANK2, FARP1, PAFAH1B1, SARM1, SEZ6, NEDD4L, MAP2, NGEF, RBFOX2, SHANK3, FSTL4, HECW1, SEMA3A
GO_CELL_COMMUNICATION_BY_ELECTRICAL_COUPLING	29	5	0.00026	0.036	ATP1B1, RYR2, ANK3, CAMK2D, PDE4D
GO_POSITIVE_REGULATION_OF_SIGNALING	1724	56	0.000262	0.036	PRKCZ, CAMTA1, PLA2G2A, TRIM62, RIMS3, WLS, PTPRC, CUBN, CACNB2, UNC5B, AFAP1L2, FAM53B, RAPSN, MEN1, SHANK2, MAML2, CLSTN3, ZNF385A, RAP1B, SYT1, ARHGEF7, CSK, AKAP13, WWOX, GAS8, PAFAH1B1, SARM1, PRKCA, MAP2K6, UBE2O, BCL2, SHC2, ITGB1BP1, PUM2, IRS1, GPR55, PLCB1, SHANK3, PLXNB1, TMEM110, MSX1, MAML3, GHR, IL4, CXXC5, TPD52L1, PARK2, BMPER, INHBA, SEMA3A, RHEB, MFHAS1, GLIPR2, ROR2, STXBP1, CA…
GO_MEMBRANE_ORGANIZATION	778	31	0.000264	0.036	ABCA4, ATP1B1, STX6, PTPRC, ANK3, DOCK1, RAPSN, SYT1, ATP11A, ATP8B4, ABCC1, PAFAH1B1, STX8, PRKCA, EPB41L3, RAB31, BCL2, STX10, ARHGAP25, GCA, PACSIN2, SHANK3, RFTN1, GRIA1, PARK2, RALA, MAGI2, BET1, SGCZ, MTSS1, STXBP1
GO_COLUMNAR_CUBOIDAL_EPITHELIAL_CELL_DIFFERENTIATION	105	9	0.000277	0.0363	WNT4, PDZD7, PAX6, MEN1, PAFAH1B1, HNF4A, DSPP, CDK6, RHEB
GO_REGULATION_OF_ION_TRANSMEMBRANE_TRANSPORT	442	21	0.000277	0.0363	AHCYL1, ATP1B1, RYR2, CACNB2, ANK3, SHANK2, FGF14, NEDD4L, KCNE4, KCNG1, SHANK3, TMEM110, KCNAB1, CLCN2, WDR1, KCNIP4, CAMK2D, PDE4D, GRIA1, HECW1, CACNA2D1
GO_NEGATIVE_REGULATION_OF_SIGNALING	1302	45	0.000298	0.0384	PRKCZ, WNT4, PTPRC, UNC5B, MEN1, SHANK2, ZNF385A, RAP1B, SPG20, ARHGEF7, RGS6, OTUD7A, CSK, WWOX, PAFAH1B1, SARM1, CELF4, RNF152, BCL2, ITGB1BP1, ARHGAP25, IGFBP2, IRS1, TRAF3IP1, GRAMD4, SHANK3, ITPR1, PDE4D, FSTL4, GRIA1, ENPP1, RGS17, PARK2, BMPER, INHBA, HECW1, MAGI2, MFHAS1, RAB11FIP1, CYP7B1, DEPTOR, ROR2, GPR21, MAPKAP1, STXBP1
GO_NEUROMUSCULAR_SYNAPTIC_TRANSMISSION	30	5	0.000307	0.0389	KIF1B, RAPSN, RIMBP2, CHRNB3, STXBP1
GO_REGULATION_OF_SYNAPTIC_VESICLE_CYCLE	107	9	0.000319	0.0397	RIMS3, CACNB2, RAP1B, SYT1, FGF14, PFN2, MAGI2, CHRNB3, STXBP1
GO_GLANDULAR_EPITHELIAL_CELL_DIFFERENTIATION	47	6	0.000347	0.0425	WNT4, PAX6, MEN1, HNF4A, CDK6, RHEB
GO_PROTEIN_LOCALIZATION_TO_CELL_PERIPHERY	297	16	0.000378	0.0455	PRKCZ, KIF1B, ATP1B1, CACNB2, ANK3, RAPSN, CSK, STX8, EPB41L3, RAB31, KCNIP4, EPB41L2, MAP7, FAM126A, ANK1, STXBP1
GO_REGULATION_OF_POSTSYNAPTIC_MEMBRANE_POTENTIAL	134	10	0.000396	0.0456	PRKCZ, SHANK2, FGF14, GABRB3, GABRG3, SEZ6, CELF4, SHANK3, GRIA1, CHRNB3
GO_CARDIAC_MUSCLE_CELL_CONTRACTION	67	7	0.000397	0.0456	RYR2, CACNB2, NEDD4L, KCNE4, CAMK2D, PDE4D, CACNA2D1
GO_NEGATIVE_REGULATION_OF_SYNAPTIC_TRANSMISSION	67	7	0.000397	0.0456	SHANK2, RAP1B, CELF4, SHANK3, GRIA1, PARK2, STXBP1
GO_POSITIVE_REGULATION_OF_SYNAPTIC_TRANSMISSION_GLUTAMATERGIC	32	5	0.000419	0.0472	CUBN, SHANK2, SHANK3, ROR2, STXBP1
GO_RENAL_VESICLE_FORMATION	8	3	0.000423	0.0472	WNT4, KIF26B, FMN1

## Sheet: Table S3
Table S3. Significantly enriched GO terms in cellular components
GeneSet	N	n	P-value	adjusted P	genes
GO_NEURON_PART	1620	66	3e-08	3e-05	PRKCZ, KIF1B, RIMS3, WLS, ABCA4, KCNN3, STX6, CUBN, CACNB2, ANK3, CRTAC1, PDZD7, SHANK2, CNTN5, CLSTN3, ZNF385A, SYT1, VEZT, PCDH9, FARP1, ARHGEF7, GABRB3, GABRG3, ADCY9, AMFR, RTN4RL1, PAFAH1B1, RAP1GAP2, SARM1, SEZ6, CYGB, EPB41L3, STX10, ADD2, MAP2, NGEF, SNPH, OSBP2, SHANK3, ITPR1, PFN2, KCNAB1, CAMK2D, GPM6A, CDH10, PCDHB15, GRIA1, MAP7, RGS17, TIAM2, PARK2, ICA1, FAM126A, PDE1C, MAGI2, PCLO…
GO_CELL_JUNCTION	1212	52	2.22e-07	8.04e-05	PRKCZ, RIMS3, DDR2, ATP1B1, PTPRC, FRMD4A, SVIL, ANK3, OPALIN, RAPSN, SHANK2, TSPAN9, RAP1B, SYT1, VEZT, TCHP, RIMBP2, PCDH9, FARP1, ARHGEF7, EVL, CDC42BPB, GABRB3, GABRG3, FMN1, CSK, SARM1, EPB41L3, PTPRM, OLFM2, FAP, DES, SNPH, PACSIN2, SHANK3, AMOTL2, WDR1, CDH10, PDZD2, GRIA1, LRFN2, EPB41L2, RGS17, ICA1, RALA, MAGI2, PCLO, PTPRN2, CHRNB3, GRHL2, MPDZ, TJP2
GO_SYNAPSE	1113	49	2.41e-07	8.04e-05	PRKCZ, RIMS3, STX6, CUBN, CACNB2, ANK3, RAPSN, SHANK2, CNTN5, CLSTN3, SYT1, RIMBP2, SPG20, FARP1, GABRB3, GABRG3, SARM1, SEZ6, EPB41L3, OLFM2, STX10, ADD2, MAP2, DES, SNPH, PLCB1, PACSIN2, SHANK3, ITPR1, PFN2, GPM6A, CDH10, GRIA1, LRFN2, RGS17, PARK2, EIF3B, RNF216, ICA1, MAGI2, PCLO, CTTNBP2, RHEB, PTPRN2, ANK1, CHRNB3, ARHGAP39, MPDZ, STXBP1
GO_NEURON_PROJECTION	1225	51	7.25e-07	0.000181	PRKCZ, KIF1B, WLS, ABCA4, KCNN3, CUBN, ANK3, CRTAC1, PDZD7, SHANK2, ZNF385A, SYT1, VEZT, PCDH9, FARP1, ARHGEF7, GABRB3, GABRG3, ADCY9, AMFR, PAFAH1B1, RAP1GAP2, SARM1, SEZ6, CYGB, EPB41L3, MAP2, NGEF, SNPH, OSBP2, SHANK3, KCNAB1, CAMK2D, GPM6A, PCDHB15, GRIA1, MAP7, RGS17, TIAM2, PARK2, FAM126A, MAGI2, SEMA3A, CTTNBP2, PTPRN2, KIF13B, ANK1, CHRNB3, MPDZ, ROR2, STXBP1
GO_SYNAPSE_PART	888	40	1.91e-06	0.000383	PRKCZ, RIMS3, STX6, CACNB2, ANK3, RAPSN, SHANK2, CNTN5, CLSTN3, SYT1, FARP1, GABRB3, GABRG3, SEZ6, EPB41L3, OLFM2, STX10, ADD2, MAP2, SNPH, PLCB1, SHANK3, ITPR1, PFN2, GPM6A, CDH10, GRIA1, LRFN2, PARK2, RNF216, ICA1, MAGI2, PCLO, CTTNBP2, RHEB, PTPRN2, ANK1, CHRNB3, MPDZ, STXBP1
GO_POSTSYNAPSE	580	29	7.63e-06	0.00127	PRKCZ, ANK3, RAPSN, SHANK2, CLSTN3, FARP1, GABRB3, GABRG3, SEZ6, EPB41L3, ADD2, MAP2, PLCB1, SHANK3, ITPR1, PFN2, GPM6A, CDH10, GRIA1, LRFN2, RNF216, MAGI2, PCLO, CTTNBP2, RHEB, ANK1, CHRNB3, MPDZ, STXBP1
GO_PLASMA_MEMBRANE_REGION	1127	45	1.01e-05	0.00144	PRKCZ, RIMS3, WLS, ABCA4, AHCYL1, DDR2, ATP1B1, CUBN, SVIL, ANK3, RAPSN, MEN1, SHANK2, CNTN5, CLSTN3, SYT1, VEZT, GABRB3, GABRG3, ABCC1, PEMT, EPB41L3, OLFM2, ADD2, FAP, IGFBP2, KCNE4, IRS1, SNPH, PACSIN2, SHANK3, MUC13, AMOTL2, GPM6A, CDH10, PDE4D, GRIA1, LRFN2, ENPP1, MAP7, RALA, ANK1, CHRNB3, MPDZ, STXBP1
GO_TRANSPORTER_COMPLEX	315	19	2.42e-05	0.00302	ATP1B1, RYR2, CUBN, CACNB2, SHANK2, ATP4B, GABRB3, GABRG3, OLFM2, KCNE4, KCNG1, SHANK3, KCNAB1, CLCN2, KCNIP4, PDE4D, GRIA1, CACNA2D1, CHRNB3
GO_CELL_CELL_JUNCTION	425	22	5.81e-05	0.00646	PRKCZ, ATP1B1, FRMD4A, ANK3, OPALIN, RAP1B, TCHP, PCDH9, CDC42BPB, CSK, EPB41L3, PTPRM, DES, PACSIN2, AMOTL2, WDR1, CDH10, PDZD2, MAGI2, GRHL2, MPDZ, TJP2
GO_SARCOLEMMA	134	11	8.8e-05	0.00881	ATP1B1, RYR2, CACNB2, ANK3, PEMT, SNTG2, DES, CAMK2D, CACNA2D1, SGCZ, ANK1
GO_NEURON_PROJECTION_MEMBRANE	56	7	0.000128	0.0116	WLS, CUBN, VEZT, GABRG3, EPB41L3, GRIA1, ANK1
GO_SYNAPTIC_MEMBRANE	403	20	0.000219	0.0183	RIMS3, ANK3, RAPSN, SHANK2, CNTN5, CLSTN3, SYT1, GABRB3, GABRG3, OLFM2, SNPH, SHANK3, GPM6A, CDH10, GRIA1, LRFN2, ANK1, CHRNB3, MPDZ, STXBP1
GO_AXON	575	25	0.000291	0.0211	PRKCZ, KIF1B, ANK3, CRTAC1, SHANK2, SYT1, PCDH9, ADCY9, AMFR, PAFAH1B1, SARM1, EPB41L3, MAP2, NGEF, KCNAB1, GPM6A, GRIA1, MAP7, TIAM2, SEMA3A, PTPRN2, KIF13B, ANK1, ROR2, STXBP1
GO_CELL_LEADING_EDGE	381	19	0.000295	0.0211	PRKCZ, WLS, CUBN, VEZT, ARHGEF7, EVL, CDC42BPB, GABRG3, PAFAH1B1, EPB41L3, PTPRM, ITGB1BP1, FAP, PACSIN2, GRIA1, TIAM2, CDK6, ANK1, MTSS1
GO_AXON_PART	357	18	0.00037	0.024	PRKCZ, KIF1B, ANK3, CRTAC1, SHANK2, PCDH9, AMFR, PAFAH1B1, EPB41L3, MAP2, NGEF, KCNAB1, GPM6A, GRIA1, TIAM2, PTPRN2, KIF13B, ANK1
GO_GOLGI_APPARATUS	1434	48	0.000384	0.024	SDF4, B3GALT6, WNT4, WLS, ST6GALNAC3, XPR1, STX6, PLA2G4A, IL15RA, CUBN, ANK3, OPALIN, GOLGA7B, GOLGA7B, RAPSN, CLSTN3, SYT1, ATP11A, ATP8B4, AMFR, WWOX, GAS8, STX8, RAB31, NEDD4L, YIPF2, STX10, TSSC1, GALNT14, PLEKHM3, GAL3ST2, B4GALT5, MUC13, KIAA0226, FAM114A1, SCOC, FAM134B, SERINC5, GRIA1, PARK2, ZDHHC4, ICA1, TPST1, BET1, RHEB, RAB2A, EXT1, GLIPR2, MAPKAP1
GO_ENDOCYTIC_VESICLE	277	15	0.00054	0.0318	WNT4, WLS, STX6, CUBN, EVL, STX8, RAB31, KIF16B, CAMK2D, GRIA1, RALA, RAB11FIP1, MTSS1, ROR2, STXBP1
GO_CELL_PROJECTION_PART	1347	45	0.000614	0.033	PRKCZ, KIF1B, WLS, ABCA4, CUBN, ANK3, CRTAC1, PDZD7, SHANK2, ZNF385A, SYT1, VEZT, PCDH9, FARP1, GABRG3, ADCY9, AMFR, GAS8, PAFAH1B1, PEMT, SARM1, SEZ6, EPB41L3, TACR1, FAP, MAP2, ARMC9, NGEF, TRAF3IP1, OSBP2, PACSIN2, SHANK3, KCNAB1, GPM6A, PCDHB15, GRIA1, TIAM2, MAGI2, SEMA3A, CTTNBP2, PTPRN2, KIF13B, ANK1, MPDZ, ROR2
GO_MICROTUBULE_ASSOCIATED_COMPLEX	142	10	0.000626	0.033	KIF1B, KIF26B, DYNC1LI2, PAFAH1B1, MAP2, KIF16B, MAP7, KIF13B, HAUS6, RABGAP1
GO_SARCOPLASM	76	7	0.000854	0.0427	RYR2, ANK3, ITPR1, CAMK2D, CMYA5, CACNA2D1, ANK1

## Sheet: Table S4
Table S4. Significantly enriched GO terms in molecular function
GeneSet	N	n	P-value	adjusted P	genes
GO_CYTOSKELETAL_PROTEIN_BINDING	903	40	2.88e-06	0.00474	KIF1B, PTPRC, KIF26B, CACNB2, SVIL, ANK3, VEZT, FARP1, EML5, CLMN, EVL, FMN1, MYO5C, GAS8, PAFAH1B1, SSH2, EPB41L3, SNTG2, ADD2, FMNL2, COBLL1, MAP2, DES, TRAF3IP1, KIF16B, PACSIN2, SHANK3, PFN2, CRMP1, WDR1, CAMK2D, CDH10, EPB41L2, PARK2, RALA, CALD1, KIF13B, ANK1, MTSS1, RABGAP1
GO_RHO_GUANYL_NUCLEOTIDE_EXCHANGE_FACTOR_ACTIVITY	73	9	1.57e-05	0.0119	DOCK1, FARP1, ARHGEF7, MCF2L, AKAP13, NGEF, ARHGEF3, TRIO, TIAM2
GO_SMALL_GTPASE_BINDING	398	22	2.17e-05	0.0119	RIMS3, DOCK1, RCBTB2, FARP1, ARHGEF7, MCF2L, CDC42BPB, AKAP13, GAS8, TBC1D16, RNF152, YIPF2, FMNL2, NGEF, KIF16B, ARHGEF3, TRIO, TIAM2, DENND2A, RAB11FIP1, RABGAP1, MAPKAP1
GO_NUCLEOSIDE_TRIPHOSPHATASE_REGULATOR_ACTIVITY	309	18	6.19e-05	0.022	ATP1B1, DOCK1, ATP4B, RGS6, RAP1GAP2, TBC1D16, ITGB1BP1, ARHGAP25, AGAP1, PLCB1, RALGAPA2, PLXNB1, FNIP2, ARHGAP18, RGS17, TIAM2, ARHGAP39, RABGAP1
GO_RAS_GUANYL_NUCLEOTIDE_EXCHANGE_FACTOR_ACTIVITY	130	11	6.68e-05	0.022	DOCK1, RCBTB2, FARP1, ARHGEF7, MCF2L, AKAP13, NGEF, ARHGEF3, TRIO, TIAM2, DENND2A
GO_PHOSPHOLIPASE_BINDING	13	4	0.000101	0.0252	PRKCZ, PAFAH1B1, PARK2, STXBP1
GO_CHANNEL_REGULATOR_ACTIVITY	137	11	0.000107	0.0252	PRKCZ, CUBN, STX8, NEDD4L, BCL2, KCNE4, ITPR1, TMEM110, KCNAB1, KCNIP4, CAMK2D
GO_SPECTRIN_BINDING	28	5	0.000219	0.045	PTPRC, ANK3, ADD2, EPB41L2, ANK1

## Sheet: Table S5
Table S5. Analysis of transcription factor motif enrichment (HOMER)
Motif Name	Consensus	P-value	Log P-value	q-value (Benjamini)	# of Target Sequences with Motif(of 686)	% of Target Sequences with Motif	# of Background Sequences with Motif(of 709543)	% of Background Sequences with Motif
PAX6(Paired,Homeobox)/Forebrain-Pax6-ChIP-Seq(GSE66961)/Homer	NGTGTTCAVTSAAGCGKAAA	1e-11	-2.542e+01	0.0000	28.0	4.08%	5747.3	0.81%
EBF2(EBF)/BrownAdipose-EBF2-ChIP-Seq(GSE97114)/Homer	NABTCCCWDGGGAVH	1e-09	-2.088e+01	0.0000	105.0	15.28%	58249.4	8.24%
EBF1(EBF)/Near-E2A-ChIP-Seq(GSE21512)/Homer	GTCCCCWGGGGA	1e-05	-1.268e+01	0.0005	103.0	14.99%	67233.7	9.51%
PAX5(Paired,Homeobox)/GM12878-PAX5-ChIP-Seq(GSE32465)/Homer	GCAGCCAAGCRTGACH	0.0001	-1.151e+01	0.0011	47.0	6.84%	24350.9	3.44%
DLX2(Homeobox)/BasalGanglia-Dlx2-ChIP-seq(GSE124936)/Homer	NNNTAATTAS	0.0001	-1.107e+01	0.0014	173.0	25.18%	132130.6	18.68%
Pax8(Paired,Homeobox)/Thyroid-Pax8-ChIP-Seq(GSE26938)/Homer	GTCATGCHTGRCTGS	0.0001	-1.055e+01	0.0019	41.0	5.97%	20910.1	2.96%
En1(Homeobox)/SUM149-EN1-ChIP-Seq(GSE120957)/Homer	NDCTAATTAS	0.0001	-9.376e+00	0.0053	199.0	28.97%	160665.0	22.72%
Pax7(Paired,Homeobox)/Myoblast-Pax7-ChIP-Seq(GSE25064)/Homer	TAATCAATTA	0.001	-9.167e+00	0.0057	19.0	2.77%	7134.3	1.01%
LHX9(Homeobox)/Hct116-LHX9.V5-ChIP-Seq(GSE116822)/Homer	NGCTAATTAG	0.001	-8.956e+00	0.0063	154.0	22.42%	119711.4	16.93%
Nkx6.1(Homeobox)/Islet-Nkx6.1-ChIP-Seq(GSE40975)/Homer	GKTAATGR	0.001	-7.027e+00	0.0391	260.0	37.85%	227253.7	32.13%
DLX1(Homeobox)/BasalGanglia-Dlx1-ChIP-seq(GSE124936)/Homer	NSNNTAATTA	0.001	-6.963e+00	0.0391	145.0	21.11%	116687.9	16.50%
Hnf6b(Homeobox)/LNCaP-Hnf6b-ChIP-Seq(GSE106305)/Homer	TATTGAYY	0.001	-6.957e+00	0.0391	93.0	13.54%	69192.6	9.78%
Lhx2(Homeobox)/HFSC-Lhx2-ChIP-Seq(GSE48068)/Homer	TAATTAGN	0.01	-6.860e+00	0.0391	116.0	16.89%	90177.0	12.75%
PRDM1(Zf)/Hela-PRDM1-ChIP-Seq(GSE31477)/Homer	ACTTTCACTTTC	0.01	-6.839e+00	0.0391	55.0	8.01%	36541.4	5.17%
Nanog(Homeobox)/mES-Nanog-ChIP-Seq(GSE11724)/Homer	RGCCATTAAC	0.01	-6.579e+00	0.0408	362.0	52.69%	331809.7	46.92%
HNF6(Homeobox)/Liver-Hnf6-ChIP-Seq(ERP000394)/Homer	NTATYGATCH	0.01	-6.389e+00	0.0462	58.0	8.44%	39845.6	5.63%
Isl1(Homeobox)/Neuron-Isl1-ChIP-Seq(GSE31456)/Homer	CTAATKGV	0.01	-5.934e+00	0.0685	180.0	26.20%	153158.7	21.66%
MafB(bZIP)/BMM-Mafb-ChIP-Seq(GSE75722)/Homer	WNTGCTGASTCAGCANWTTY	0.01	-5.562e+00	0.0939	45.0	6.55%	30330.5	4.29%
Lhx3(Homeobox)/Neuron-Lhx3-ChIP-Seq(GSE31456)/Homer	ADBTAATTAR	0.01	-5.299e+00	0.1157	168.0	24.45%	143894.9	20.35%
Lhx1(Homeobox)/EmbryoCarcinoma-Lhx1-ChIP-Seq(GSE70957)/Homer	NNYTAATTAR	0.01	-5.167e+00	0.1254	117.0	17.03%	95902.3	13.56%
Hoxa9(Homeobox)/ChickenMSG-Hoxa9.Flag-ChIP-Seq(GSE86088)/Homer	RGCAATNAAA	0.01	-4.865e+00	0.1615	242.0	35.23%	218114.1	30.84%
Pit1(Homeobox)/GCrat-Pit1-ChIP-Seq(GSE58009)/Homer	ATGMATATDC	0.1	-4.507e+00	0.2207	103.0	14.99%	84905.6	12.01%
PAX3:FKHR-fusion(Paired,Homeobox)/Rh4-PAX3:FKHR-ChIP-Seq(GSE19063)/Homer	ACCRTGACTAATTNN	0.1	-4.506e+00	0.2207	24.0	3.49%	14725.8	2.08%
Dlx3(Homeobox)/Kerainocytes-Dlx3-ChIP-Seq(GSE89884)/Homer	NDGTAATTAC	0.1	-4.485e+00	0.2207	73.0	10.63%	57263.5	8.10%
DLX5(Homeobox)/BasalGanglia-Dlx5-ChIP-seq(GSE124936)/Homer	SSTAATTA	0.1	-4.400e+00	0.2207	84.0	12.23%	67580.2	9.56%
CUX1(Homeobox)/K562-CUX1-ChIP-Seq(GSE92882)/Homer	TATCGATNAN	0.1	-4.278e+00	0.2348	66.0	9.61%	51460.2	7.28%
ZNF189(Zf)/HEK293-ZNF189.GFP-ChIP-Seq(GSE58341)/Homer	TGGAACAGMA	0.1	-4.098e+00	0.2706	66.0	9.61%	51940.7	7.34%
Cux2(Homeobox)/Liver-Cux2-ChIP-Seq(GSE35985)/Homer	HNRAATCAAT	0.1	-3.967e+00	0.2973	44.0	6.40%	32548.4	4.60%
EBF(EBF)/proBcell-EBF-ChIP-Seq(GSE21978)/Homer	DGTCCCYRGGGA	0.1	-3.902e+00	0.3065	20.0	2.91%	12343.8	1.75%
Hoxb4(Homeobox)/ES-Hoxb4-ChIP-Seq(GSE34014)/Homer	TGATTRATGGCY	0.1	-3.826e+00	0.3198	23.0	3.35%	14879.7	2.10%
HNF1b(Homeobox)/PDAC-HNF1B-ChIP-Seq(GSE64557)/Homer	GTTAATNATTAA	0.1	-3.699e+00	0.3512	19.0	2.77%	11815.6	1.67%
ARE(NR)/LNCAP-AR-ChIP-Seq(GSE27824)/Homer	RGRACASNSTGTYCYB	0.1	-3.663e+00	0.3529	22.0	3.20%	14304.9	2.02%
Atf3(bZIP)/GBM-ATF3-ChIP-Seq(GSE33912)/Homer	DATGASTCATHN	0.1	-3.541e+00	0.3864	79.0	11.50%	65616.9	9.28%
AP-1(bZIP)/ThioMac-PU.1-ChIP-Seq(GSE21512)/Homer	VTGACTCATC	0.1	-3.443e+00	0.4137	85.0	12.37%	71586.9	10.12%
Jun-AP1(bZIP)/K562-cJun-ChIP-Seq(GSE31477)/Homer	GATGASTCATCN	0.1	-3.327e+00	0.4514	34.0	4.95%	25152.0	3.56%
Bcl6(Zf)/Liver-Bcl6-ChIP-Seq(GSE31578)/Homer	NNNCTTTCCAGGAAA	0.1	-3.290e+00	0.4554	107.0	15.57%	93096.1	13.16%
Tcfcp2l1(CP2)/mES-Tcfcp2l1-ChIP-Seq(GSE11431)/Homer	NRAACCRGTTYRAACCRGYT	0.1	-3.180e+00	0.4947	13.0	1.89%	7714.0	1.09%
Atf7(bZIP)/3T3L1-Atf7-ChIP-Seq(GSE56872)/Homer	NGRTGACGTCAY	0.1	-3.117e+00	0.5126	49.0	7.13%	39142.6	5.53%
IRF1(IRF)/PBMC-IRF1-ChIP-Seq(GSE43036)/Homer	GAAAGTGAAAGT	0.1	-3.053e+00	0.5329	16.0	2.33%	10284.3	1.45%
KLF6(Zf)/PDAC-KLF6-ChIP-Seq(GSE64557)/Homer	MKGGGYGTGGCC	0.1	-3.044e+00	0.5329	73.0	10.63%	61687.7	8.72%
RORa(NR)/Liver-Rora-ChIP-Seq(GSE101115)/Homer	AAWCTAGGTCARDNN	0.1	-3.033e+00	0.5329	14.0	2.04%	8690.2	1.23%
ZNF143|STAF(Zf)/CUTLL-ZNF143-ChIP-Seq(GSE29600)/Homer	ATTTCCCAGVAKSCY	0.1	-3.010e+00	0.5329	28.0	4.08%	20560.1	2.91%
Atf1(bZIP)/K562-ATF1-ChIP-Seq(GSE31477)/Homer	GATGACGTCA	0.1	-2.976e+00	0.5329	68.0	9.90%	57220.7	8.09%
PAX5(Paired,Homeobox),condensed/GM12878-PAX5-ChIP-Seq(GSE32465)/Homer	GTCACGCTCSCTGM	0.1	-2.953e+00	0.5329	12.0	1.75%	7198.9	1.02%
STAT5(Stat)/mCD4+-Stat5-ChIP-Seq(GSE12346)/Homer	RTTTCTNAGAAA	0.1	-2.850e+00	0.5653	31.0	4.51%	23558.9	3.33%
IRF:BATF(IRF:bZIP)/pDC-Irf8-ChIP-Seq(GSE66899)/Homer	CTTTCANTATGACTV	0.1	-2.807e+00	0.5777	13.0	1.89%	8183.4	1.16%
PR(NR)/T47D-PR-ChIP-Seq(GSE31130)/Homer	VAGRACAKNCTGTBC	0.1	-2.786e+00	0.5777	165.0	24.02%	152125.9	21.51%
RAR:RXR(NR),DR5/ES-RAR-ChIP-Seq(GSE56893)/Homer	RGGTCADNNAGAGGTCAV	0.1	-2.757e+00	0.5816	4.0	0.58%	1526.4	0.22%
CTCF-SatelliteElement(Zf?)/CD4+-CTCF-ChIP-Seq(Barski_et_al.)/Homer	TGCAGTTCCMVNWRTGGCCA	0.1	-2.723e+00	0.5895	3.0	0.44%	943.4	0.13%
Fos(bZIP)/TSC-Fos-ChIP-Seq(GSE110950)/Homer	NDATGASTCAYN	0.1	-2.710e+00	0.5895	70.0	10.19%	60073.6	8.49%
IRF4(IRF)/GM12878-IRF4-ChIP-Seq(GSE32465)/Homer	ACTGAAACCA	0.1	-2.655e+00	0.6067	40.0	5.82%	32202.3	4.55%
GRE(NR),IR3/RAW264.7-GRE-ChIP-Seq(Unpublished)/Homer	VAGRACAKWCTGTYC	0.1	-2.603e+00	0.6266	20.0	2.91%	14400.9	2.04%
MITF(bHLH)/MastCells-MITF-ChIP-Seq(GSE48085)/Homer	RTCATGTGAC	0.1	-2.513e+00	0.6725	79.0	11.50%	69454.4	9.82%
LRF(Zf)/Erythroblasts-ZBTB7A-ChIP-Seq(GSE74977)/Homer	AAGACCCYYN	0.1	-2.492e+00	0.6739	98.0	14.26%	87905.5	12.43%
GRE(NR),IR3/A549-GR-ChIP-Seq(GSE32465)/Homer	NRGVACABNVTGTYCY	0.1	-2.463e+00	0.6815	12.0	1.75%	7840.9	1.11%
CRX(Homeobox)/Retina-Crx-ChIP-Seq(GSE20012)/Homer	GCTAATCC	0.1	-2.412e+00	0.7044	201.0	29.26%	190270.7	26.90%
Phox2a(Homeobox)/Neuron-Phox2a-ChIP-Seq(GSE31456)/Homer	YTAATYNRATTA	0.1	-2.402e+00	0.7044	39.0	5.68%	32016.5	4.53%
HOXA1(Homeobox)/mES-Hoxa1-ChIP-Seq(SRP084292)/Homer	TGATKGATGR	0.1	-2.395e+00	0.7044	25.0	3.64%	19251.4	2.72%
HIF-1a(bHLH)/MCF7-HIF1a-ChIP-Seq(GSE28352)/Homer	TACGTGCV	0.1	-2.391e+00	0.7044	30.0	4.37%	23778.6	3.36%
Fra2(bZIP)/Striatum-Fra2-ChIP-Seq(GSE43429)/Homer	GGATGACTCATC	0.1	-2.381e+00	0.7044	57.0	8.30%	48974.3	6.92%
NFY(CCAAT)/Promoter/Homer	RGCCAATSRG	0.1	-2.379e+00	0.7044	64.0	9.32%	55642.0	7.87%
Nkx2.5(Homeobox)/HL1-Nkx2.5.biotin-ChIP-Seq(GSE21529)/Homer	RRSCACTYAA	0.1	-2.364e+00	0.7044	173.0	25.18%	162569.0	22.99%
Rfx1(HTH)/NPC-H3K4me1-ChIP-Seq(GSE16256)/Homer	KGTTGCCATGGCAA	0.1	-2.349e+00	0.7044	18.0	2.62%	13147.2	1.86%
bZIP:IRF(bZIP,IRF)/Th17-BatF-ChIP-Seq(GSE39756)/Homer	NAGTTTCABTHTGACTNW	0.1	-2.343e+00	0.7044	37.0	5.39%	30340.9	4.29%
MYNN(Zf)/HEK293-MYNN.eGFP-ChIP-Seq(Encode)/Homer	TTCAAAWTAAAAGTC	1	-2.282e+00	0.7044	21.0	3.06%	15932.1	2.25%
JunB(bZIP)/DendriticCells-Junb-ChIP-Seq(GSE36099)/Homer	RATGASTCAT	1	-2.232e+00	0.7151	63.0	9.17%	55275.5	7.82%
NFAT:AP1(RHD,bZIP)/Jurkat-NFATC1-ChIP-Seq(Jolma_et_al.)/Homer	SARTGGAAAAWRTGAGTCAB	1	-2.215e+00	0.7169	17.0	2.47%	12532.9	1.77%
MafK(bZIP)/C2C12-MafK-ChIP-Seq(GSE36030)/Homer	GCTGASTCAGCA	1	-2.211e+00	0.7169	22.0	3.20%	16985.3	2.40%
RUNX(Runt)/HPC7-Runx1-ChIP-Seq(GSE22178)/Homer	SAAACCACAG	1	-2.197e+00	0.7169	58.0	8.44%	50635.1	7.16%
ZNF669(Zf)/HEK293-ZNF669.GFP-ChIP-Seq(GSE58341)/Homer	GARTGGTCATCGCCC	1	-2.195e+00	0.7169	7.0	1.02%	4129.9	0.58%
Hnf1(Homeobox)/Liver-Foxa2-Chip-Seq(GSE25694)/Homer	GGTTAAWCATTAA	1	-2.191e+00	0.7169	14.0	2.04%	9963.1	1.41%
Arnt:Ahr(bHLH)/MCF7-Arnt-ChIP-Seq(Lo_et_al.)/Homer	TBGCACGCAA	1	-2.163e+00	0.7169	60.0	8.73%	52686.8	7.45%
CRE(bZIP)/Promoter/Homer	CSGTGACGTCAC	1	-2.149e+00	0.7169	21.0	3.06%	16229.8	2.29%
BATF(bZIP)/Th17-BATF-ChIP-Seq(GSE39756)/Homer	DATGASTCAT	1	-2.129e+00	0.7169	71.0	10.33%	63422.9	8.97%
OCT:OCT-short(POU,Homeobox)/NPC-OCT6-ChIP-Seq(GSE43916)/Homer	ATGCATWATGCATRW	1	-2.124e+00	0.7169	68.0	9.90%	60548.0	8.56%
HLF(bZIP)/HSC-HLF.Flag-ChIP-Seq(GSE69817)/Homer	RTTATGYAAB	1	-2.110e+00	0.7169	76.0	11.06%	68357.8	9.67%
c-Jun-CRE(bZIP)/K562-cJun-ChIP-Seq(GSE31477)/Homer	ATGACGTCATCY	1	-2.108e+00	0.7169	29.0	4.22%	23626.3	3.34%
STAT6(Stat)/CD4-Stat6-ChIP-Seq(GSE22104)/Homer	ABTTCYYRRGAA	1	-2.106e+00	0.7169	43.0	6.26%	36719.9	5.19%
p53(p53)/Saos-p53-ChIP-Seq(GSE15780)/Homer	RRCATGYCYRGRCATGYYYN	1	-2.089e+00	0.7169	9.0	1.31%	5881.9	0.83%
p53(p53)/Saos-p53-ChIP-Seq/Homer	RRCATGYCYRGRCATGYYYN	1	-2.089e+00	0.7169	9.0	1.31%	5881.9	0.83%
THRb(NR)/HepG2-THRb.Flag-ChIP-Seq(Encode)/Homer	GGTCACCTGAGGTCA	1	-2.079e+00	0.7169	45.0	6.55%	38708.8	5.47%
Bach2(bZIP)/OCILy7-Bach2-ChIP-Seq(GSE44420)/Homer	TGCTGAGTCA	1	-2.070e+00	0.7169	24.0	3.49%	19138.9	2.71%
ZNF652/HepG2-ZNF652.Flag-ChIP-Seq(Encode)/Homer	TTAACCCTTTVNKKN	1	-2.047e+00	0.7169	22.0	3.20%	17375.0	2.46%
NF1(CTF)/LNCAP-NF1-ChIP-Seq(Unpublished)/Homer	CYTGGCABNSTGCCAR	1	-2.043e+00	0.7169	32.0	4.66%	26598.8	3.76%
ZNF467(Zf)/HEK293-ZNF467.GFP-ChIP-Seq(GSE58341)/Homer	TGGGGAAGGGCM	1	-1.953e+00	0.7346	52.0	7.57%	45874.0	6.49%
Unknown-ESC-element(?)/mES-Nanog-ChIP-Seq(GSE11724)/Homer	CACAGCAGGGGG	1	-1.924e+00	0.7467	48.0	6.99%	42152.8	5.96%
DMRT6(DM)/Testis-DMRT6-ChIP-Seq(GSE60440)/Homer	YDGHTACAWTGTADC	1	-1.914e+00	0.7467	15.0	2.18%	11369.7	1.61%
Chop(bZIP)/MEF-Chop-ChIP-Seq(GSE35681)/Homer	ATTGCATCAT	1	-1.896e+00	0.7506	23.0	3.35%	18676.1	2.64%
AR-halfsite(NR)/LNCaP-AR-ChIP-Seq(GSE27824)/Homer	CCAGGAACAG	1	-1.884e+00	0.7514	277.0	40.32%	271152.2	38.34%
ETS:E-box(ETS,bHLH)/HPC7-Scl-ChIP-Seq(GSE22178)/Homer	AGGAARCAGCTG	1	-1.873e+00	0.7514	9.0	1.31%	6193.9	0.88%
Fra1(bZIP)/BT549-Fra1-ChIP-Seq(GSE46166)/Homer	NNATGASTCATH	1	-1.856e+00	0.7559	63.0	9.17%	56927.3	8.05%
Tlx?(NR)/NPC-H3K4me1-ChIP-Seq(GSE16256)/Homer	CTGGCAGSCTGCCA	1	-1.840e+00	0.7594	33.0	4.80%	28186.5	3.99%
NF1-halfsite(CTF)/LNCaP-NF1-ChIP-Seq(Unpublished)/Homer	YTGCCAAG	1	-1.839e+00	0.7594	142.0	20.67%	135075.6	19.10%
STAT6(Stat)/Macrophage-Stat6-ChIP-Seq(GSE38377)/Homer	TTCCKNAGAA	1	-1.832e+00	0.7594	43.0	6.26%	37730.7	5.33%
ZNF675(Zf)/HEK293-ZNF675.GFP-ChIP-Seq(GSE58341)/Homer	ARGAGGMCAAAATGW	1	-1.828e+00	0.7594	12.0	1.75%	8875.4	1.25%
THRa(NR)/C17.2-THRa-ChIP-Seq(GSE38347)/Homer	GGTCANYTGAGGWCA	1	-1.813e+00	0.7594	34.0	4.95%	29224.5	4.13%
Barx1(Homeobox)/Stomach-Barx1.3xFlag-ChIP-Seq(GSE69483)/Homer	AAACMATTAN	1	-1.810e+00	0.7594	42.0	6.11%	36855.7	5.21%
Gfi1b(Zf)/HPC7-Gfi1b-ChIP-Seq(GSE22178)/Homer	MAATCACTGC	1	-1.789e+00	0.7594	56.0	8.15%	50441.2	7.13%
Mef2c(MADS)/GM12878-Mef2c-ChIP-Seq(GSE32465)/Homer	DCYAAAAATAGM	1	-1.782e+00	0.7594	37.0	5.39%	32186.3	4.55%
Twist(bHLH)/HMLE-TWIST1-ChIP-Seq(Chang_et_al)/Homer	VCAKCTGGNNNCCAGMTGBN	1	-1.780e+00	0.7594	12.0	1.75%	8966.5	1.27%
Fosl2(bZIP)/3T3L1-Fosl2-ChIP-Seq(GSE56872)/Homer	NATGASTCABNN	1	-1.774e+00	0.7594	39.0	5.68%	34125.7	4.83%
ZNF416(Zf)/HEK293-ZNF416.GFP-ChIP-Seq(GSE58341)/Homer	WDNCTGGGCA	1	-1.759e+00	0.7594	104.0	15.14%	97756.5	13.82%
Zic(Zf)/Cerebellum-ZIC1.2-ChIP-Seq(GSE60731)/Homer	CCTGCTGAGH	1	-1.754e+00	0.7594	67.0	9.75%	61320.8	8.67%
NFAT(RHD)/Jurkat-NFATC1-ChIP-Seq(Jolma_et_al.)/Homer	ATTTTCCATT	1	-1.751e+00	0.7594	73.0	10.63%	67211.6	9.50%
Hoxc9(Homeobox)/Ainv15-Hoxc9-ChIP-Seq(GSE21812)/Homer	GGCCATAAATCA	1	-1.737e+00	0.7594	45.0	6.55%	40030.9	5.66%
E-box(bHLH)/Promoter/Homer	SSGGTCACGTGA	1	-1.721e+00	0.7594	8.0	1.16%	5569.9	0.79%
Unknown(Homeobox)/Limb-p300-ChIP-Seq/Homer	SSCMATWAAA	1	-1.685e+00	0.7628	56.0	8.15%	50925.4	7.20%
ETV4(ETS)/HepG2-ETV4-ChIP-Seq(ENCODE)/Homer	ACCGGAAGTG	1	-1.643e+00	0.7878	86.0	12.52%	80628.2	11.40%
USF1(bHLH)/GM12878-Usf1-ChIP-Seq(GSE32465)/Homer	SGTCACGTGR	1	-1.600e+00	0.8149	43.0	6.26%	38677.4	5.47%
Tbx5(T-box)/HL1-Tbx5.biotin-ChIP-Seq(GSE21529)/Homer	AGGTGTCA	1	-1.590e+00	0.8154	249.0	36.24%	245201.1	34.67%
Pit1+1bp(Homeobox)/GCrat-Pit1-ChIP-Seq(GSE58009)/Homer	ATGCATAATTCA	1	-1.585e+00	0.8154	33.0	4.80%	29093.7	4.11%
PRDM15(Zf)/ESC-Prdm15-ChIP-Seq(GSE73694)/Homer	YCCDNTCCAGGTTTT	1	-1.547e+00	0.8364	74.0	10.77%	69325.5	9.80%
STAT4(Stat)/CD4-Stat4-ChIP-Seq(GSE22104)/Homer	NYTTCCWGGAAR	1	-1.541e+00	0.8364	73.0	10.63%	68370.4	9.67%
Hoxd12(Homeobox)/ChickenMSG-Hoxd12.Flag-ChIP-Seq(GSE86088)/Homer	HDGYAATGAAAN	1	-1.532e+00	0.8364	152.0	22.13%	147390.6	20.84%
Hoxd13(Homeobox)/ChickenMSG-Hoxd13.Flag-ChIP-Seq(GSE86088)/Homer	NCYAATAAAA	1	-1.495e+00	0.8577	137.0	19.94%	132580.8	18.75%
NFIL3(bZIP)/HepG2-NFIL3-ChIP-Seq(Encode)/Homer	VTTACGTAAYNNNNN	1	-1.491e+00	0.8577	58.0	8.44%	53855.4	7.61%
AP-2gamma(AP2)/MCF7-TFAP2C-ChIP-Seq(GSE21234)/Homer	SCCTSAGGSCAW	1	-1.480e+00	0.8577	71.0	10.33%	66750.5	9.44%
Sox6(HMG)/Myotubes-Sox6-ChIP-Seq(GSE32627)/Homer	CCATTGTTNY	1	-1.472e+00	0.8577	121.0	17.61%	116684.9	16.50%
RARa(NR)/K562-RARa-ChIP-Seq(Encode)/Homer	TTGAMCTTTG	1	-1.459e+00	0.8593	204.0	29.69%	200635.8	28.37%
GRHL2(CP2)/HBE-GRHL2-ChIP-Seq(GSE46194)/Homer	AAACYKGTTWDACMRGTTTB	1	-1.449e+00	0.8606	26.0	3.78%	22877.8	3.23%
Mef2a(MADS)/HL1-Mef2a.biotin-ChIP-Seq(GSE21529)/Homer	CYAAAAATAG	1	-1.444e+00	0.8606	33.0	4.80%	29647.6	4.19%
Atf2(bZIP)/3T3L1-Atf2-ChIP-Seq(GSE56872)/Homer	NRRTGACGTCAT	1	-1.441e+00	0.8606	29.0	4.22%	25792.0	3.65%
HIF-1b(HLH)/T47D-HIF1b-ChIP-Seq(GSE59937)/Homer	RTACGTGC	1	-1.436e+00	0.8606	106.0	15.43%	101909.8	14.41%
PGR(NR)/EndoStromal-PGR-ChIP-Seq(GSE69539)/Homer	AAGAACATWHTGTTC	1	-1.413e+00	0.8641	17.0	2.47%	14425.9	2.04%
Mef2b(MADS)/HEK293-Mef2b.V5-ChIP-Seq(GSE67450)/Homer	GCTATTTTTGGM	1	-1.407e+00	0.8641	64.0	9.32%	60240.4	8.52%
FOXA1(Forkhead)/LNCAP-FOXA1-ChIP-Seq(GSE27824)/Homer	WAAGTAAACA	1	-1.375e+00	0.8826	99.0	14.41%	95334.5	13.48%
Atf4(bZIP)/MEF-Atf4-ChIP-Seq(GSE35681)/Homer	MTGATGCAAT	1	-1.356e+00	0.8932	27.0	3.93%	24187.4	3.42%
RUNX2(Runt)/PCa-RUNX2-ChIP-Seq(GSE33889)/Homer	NWAACCACADNN	1	-1.348e+00	0.8932	61.0	8.88%	57612.6	8.15%
Pitx1(Homeobox)/Chicken-Pitx1-ChIP-Seq(GSE38910)/Homer	TAATCCCN	1	-1.343e+00	0.8932	338.0	49.20%	338811.8	47.91%
Nkx2.1(Homeobox)/LungAC-Nkx2.1-ChIP-Seq(GSE43252)/Homer	RSCACTYRAG	1	-1.339e+00	0.8932	207.0	30.13%	204824.3	28.96%
Npas4(bHLH)/Neuron-Npas4-ChIP-Seq(GSE127793)/Homer	NHRTCACGACDN	1	-1.329e+00	0.8932	68.0	9.90%	64684.9	9.15%
Zfp57(Zf)/H1-ZFP57.HA-ChIP-Seq(GSE115387)/Homer	NANTGCSGCA	1	-1.322e+00	0.8932	24.0	3.49%	21413.3	3.03%
NFE2L2(bZIP)/HepG2-NFE2L2-ChIP-Seq(Encode)/Homer	AWWWTGCTGAGTCAT	1	-1.319e+00	0.8932	7.0	1.02%	5354.2	0.76%
FoxD3(forkhead)/ZebrafishEmbryo-Foxd3.biotin-ChIP-seq(GSE106676)/Homer	TGTTTAYTTAGC	1	-1.307e+00	0.8932	66.0	9.61%	62826.5	8.88%
CLOCK(bHLH)/Liver-Clock-ChIP-Seq(GSE39860)/Homer	GHCACGTG	1	-1.305e+00	0.8932	50.0	7.28%	46956.9	6.64%
Sox3(HMG)/NPC-Sox3-ChIP-Seq(GSE33059)/Homer	CCWTTGTY	1	-1.267e+00	0.9112	125.0	18.20%	122342.5	17.30%
Zac1(Zf)/Neuro2A-Plagl1-ChIP-Seq(GSE75942)/Homer	HAWGRGGCCM	1	-1.265e+00	0.9112	193.0	28.09%	191313.1	27.05%
SF1(NR)/H295R-Nr5a1-ChIP-Seq(GSE44220)/Homer	CAAGGHCANV	1	-1.248e+00	0.9150	31.0	4.51%	28523.6	4.03%
Hand2(bHLH)/Mesoderm-Hand2-ChIP-Seq(GSE61475)/Homer	TGACANARRCCAGRC	1	-1.229e+00	0.9262	34.0	4.95%	31557.5	4.46%
Prop1(Homeobox)/GHFT1-PROP1.biotin-ChIP-Seq(GSE77302)/Homer	NTAATBNAATTA	1	-1.222e+00	0.9262	55.0	8.01%	52395.7	7.41%
EAR2(NR)/K562-NR2F6-ChIP-Seq(Encode)/Homer	NRBCARRGGTCA	1	-1.221e+00	0.9262	95.0	13.83%	92467.2	13.07%
Znf263(Zf)/K562-Znf263-ChIP-Seq(GSE31477)/Homer	CVGTSCTCCC	1	-1.205e+00	0.9282	122.0	17.76%	119838.5	16.94%
EHF(ETS)/LoVo-EHF-ChIP-Seq(GSE49402)/Homer	AVCAGGAAGT	1	-1.183e+00	0.9428	99.0	14.41%	96800.4	13.69%
p63(p53)/Keratinocyte-p63-ChIP-Seq(GSE17611)/Homer	NNDRCATGYCYNRRCATGYH	1	-1.163e+00	0.9554	24.0	3.49%	22028.3	3.11%
Pdx1(Homeobox)/Islet-Pdx1-ChIP-Seq(SRA008281)/Homer	YCATYAATCA	1	-1.162e+00	0.9554	83.0	12.08%	80845.7	11.43%
Mef2d(MADS)/Retina-Mef2d-ChIP-Seq(GSE61391)/Homer	GCTATTTTTAGC	1	-1.160e+00	0.9554	15.0	2.18%	13276.9	1.88%
ZNF692(Zf)/HEK293-ZNF692.GFP-ChIP-Seq(GSE58341)/Homer	GTGGGCCCCA	1	-1.153e+00	0.9554	10.0	1.46%	8503.0	1.20%
PU.1(ETS)/ThioMac-PU.1-ChIP-Seq(GSE21512)/Homer	AGAGGAAGTG	1	-1.145e+00	0.9554	36.0	5.24%	33939.8	4.80%
Zic2(Zf)/ESC-Zic2-ChIP-Seq(SRP197560)/Homer	CHCAGCRGGRGG	1	-1.141e+00	0.9554	34.0	4.95%	31981.4	4.52%
ISRE(IRF)/ThioMac-LPS-Expression(GSE23622)/Homer	AGTTTCASTTTC	1	-1.140e+00	0.9554	6.0	0.87%	4768.5	0.67%
EKLF(Zf)/Erythrocyte-Klf1-ChIP-Seq(GSE20478)/Homer	NWGGGTGTGGCY	1	-1.126e+00	0.9554	13.0	1.89%	11453.1	1.62%
CArG(MADS)/PUER-Srf-ChIP-Seq(Sullivan_et_al.)/Homer	CCATATATGGNM	1	-1.121e+00	0.9554	21.0	3.06%	19253.6	2.72%
Hoxd11(Homeobox)/ChickenMSG-Hoxd11.Flag-ChIP-Seq(GSE86088)/Homer	VGCCATAAAA	1	-1.114e+00	0.9554	198.0	28.82%	197988.6	27.99%
p73(p53)/Trachea-p73-ChIP-Seq(PRJNA310161)/Homer	NRRRCAWGTCCDGRCATGYY	1	-1.111e+00	0.9554	4.0	0.58%	2980.6	0.42%
Sox17(HMG)/Endoderm-Sox17-ChIP-Seq(GSE61475)/Homer	CCATTGTTYB	1	-1.110e+00	0.9554	53.0	7.71%	51085.7	7.22%
Esrrb(NR)/mES-Esrrb-ChIP-Seq(GSE11431)/Homer	KTGACCTTGA	1	-1.098e+00	0.9554	45.0	6.55%	43156.6	6.10%
Foxo3(Forkhead)/U2OS-Foxo3-ChIP-Seq(E-MTAB-2701)/Homer	DGTAAACA	1	-1.093e+00	0.9554	61.0	8.88%	59221.2	8.37%
Phox2b(Homeobox)/CLBGA-PHOX2B-ChIP-Seq(GSE90683)/Homer	TTAATTNAATTA	1	-1.092e+00	0.9554	18.0	2.62%	16426.0	2.32%
ZNF7(Zf)/HepG2-ZNF7.Flag-ChIP-Seq(Encode)/Homer	CTGCCWVCTTTTRTA	1	-1.080e+00	0.9554	39.0	5.68%	37268.1	5.27%
LXRE(NR),DR4/RAW-LXRb.biotin-ChIP-Seq(GSE21512)/Homer	RGGTTACTANAGGTCA	1	-1.074e+00	0.9554	7.0	1.02%	5842.1	0.83%
GSC(Homeobox)/FrogEmbryos-GSC-ChIP-Seq(DRA000576)/Homer	RGGATTAR	1	-1.074e+00	0.9554	105.0	15.28%	103784.5	14.67%
RORg(NR)/Liver-Rorc-ChIP-Seq(GSE101115)/Homer	WAABTAGGTCAV	1	-1.074e+00	0.9554	7.0	1.02%	5843.2	0.83%
Nur77(NR)/K562-NR4A1-ChIP-Seq(GSE31363)/Homer	TGACCTTTNCNT	1	-1.062e+00	0.9554	13.0	1.89%	11649.4	1.65%
GATA3(Zf),DR8/iTreg-Gata3-ChIP-Seq(GSE20898)/Homer	AGATSTNDNNDSAGATAASN	1	-1.056e+00	0.9554	6.0	0.87%	4935.5	0.70%
Smad3(MAD)/NPC-Smad3-ChIP-Seq(GSE36673)/Homer	TWGTCTGV	1	-1.052e+00	0.9554	203.0	29.55%	203793.8	28.82%
DMRT1(DM)/Testis-DMRT1-ChIP-Seq(GSE64892)/Homer	TWGHWACAWTGTWDC	1	-1.044e+00	0.9554	16.0	2.33%	14642.0	2.07%
Foxh1(Forkhead)/hESC-FOXH1-ChIP-Seq(GSE29422)/Homer	NNTGTGGATTSS	1	-1.044e+00	0.9554	48.0	6.99%	46488.7	6.57%
AP-2alpha(AP2)/Hela-AP2alpha-ChIP-Seq(GSE31477)/Homer	ATGCCCTGAGGC	1	-1.040e+00	0.9554	52.0	7.57%	50534.0	7.15%
DUX4(Homeobox)/Myoblasts-DUX4.V5-ChIP-Seq(GSE75791)/Homer	NWTAAYCYAATCAWN	1	-1.035e+00	0.9554	4.0	0.58%	3099.8	0.44%
c-Myc(bHLH)/LNCAP-cMyc-ChIP-Seq(Unpublished)/Homer	VCCACGTG	1	-1.032e+00	0.9554	40.0	5.82%	38541.5	5.45%
ZNF711(Zf)/SHSY5Y-ZNF711-ChIP-Seq(GSE20673)/Homer	AGGCCTAG	1	-1.027e+00	0.9554	121.0	17.61%	120461.5	17.03%
HIF2a(bHLH)/785_O-HIF2a-ChIP-Seq(GSE34871)/Homer	GCACGTACCC	1	-1.025e+00	0.9554	35.0	5.09%	33576.2	4.75%
Bach1(bZIP)/K562-Bach1-ChIP-Seq(GSE31477)/Homer	AWWNTGCTGAGTCAT	1	-1.020e+00	0.9554	7.0	1.02%	5964.8	0.84%
MNT(bHLH)/HepG2-MNT-ChIP-Seq(Encode)/Homer	DGCACACGTG	1	-1.016e+00	0.9554	82.0	11.94%	80983.8	11.45%
SCRT1(Zf)/HEK293-SCRT1.eGFP-ChIP-Seq(Encode)/Homer	GCAACAGGTG	1	-1.007e+00	0.9554	21.0	3.06%	19718.2	2.79%
ELF1(ETS)/Jurkat-ELF1-ChIP-Seq(SRA014231)/Homer	AVCCGGAAGT	1	-9.885e-01	0.9554	36.0	5.24%	34781.9	4.92%
FOXA1(Forkhead)/MCF7-FOXA1-ChIP-Seq(GSE26831)/Homer	WAAGTAAACA	1	-9.841e-01	0.9554	79.0	11.50%	78208.8	11.06%
c-Myc(bHLH)/mES-cMyc-ChIP-Seq(GSE11431)/Homer	VVCCACGTGG	1	-9.501e-01	0.9559	40.0	5.82%	39030.7	5.52%
NFkB-p65(RHD)/GM12787-p65-ChIP-Seq(GSE19485)/Homer	WGGGGATTTCCC	1	-9.477e-01	0.9559	33.0	4.80%	32000.7	4.52%
Sox4(HMG)/proB-Sox4-ChIP-Seq(GSE50066)/Homer	YCTTTGTTCC	1	-9.369e-01	0.9578	56.0	8.15%	55280.7	7.82%
Rfx2(HTH)/LoVo-RFX2-ChIP-Seq(GSE49402)/Homer	GTTGCCATGGCAACM	1	-9.309e-01	0.9583	7.0	1.02%	6179.6	0.87%
ZNF768(Zf)/Rajj-ZNF768-ChIP-Seq(GSE111879)/Homer	RHHCAGAGAGGB	1	-9.302e-01	0.9583	4.0	0.58%	3279.1	0.46%
Tgif1(Homeobox)/mES-Tgif1-ChIP-Seq(GSE55404)/Homer	YTGWCADY	1	-9.055e-01	0.9722	237.0	34.50%	240424.4	33.99%
Sox15(HMG)/CPA-Sox15-ChIP-Seq(GSE62909)/Homer	RAACAATGGN	1	-8.983e-01	0.9739	73.0	10.63%	72840.4	10.30%
ZNF165(Zf)/WHIM12-ZNF165-ChIP-Seq(GSE65937)/Homer	AAGGKGRCGCAGGCA	1	-8.942e-01	0.9739	8.0	1.16%	7258.3	1.03%
FOXM1(Forkhead)/MCF7-FOXM1-ChIP-Seq(GSE72977)/Homer	TRTTTACTTW	1	-8.551e-01	1.0000	80.0	11.64%	80355.5	11.36%
PU.1:IRF8(ETS:IRF)/pDC-Irf8-ChIP-Seq(GSE66899)/Homer	GGAAGTGAAAST	1	-8.527e-01	1.0000	15.0	2.18%	14380.0	2.03%
RUNX1(Runt)/Jurkat-RUNX1-ChIP-Seq(GSE29180)/Homer	AAACCACARM	1	-8.522e-01	1.0000	73.0	10.63%	73243.5	10.36%
X-box(HTH)/NPC-H3K4me1-ChIP-Seq(GSE16256)/Homer	GGTTGCCATGGCAA	1	-8.443e-01	1.0000	8.0	1.16%	7402.9	1.05%
Stat3+il21(Stat)/CD4-Stat3-ChIP-Seq(GSE19198)/Homer	SVYTTCCNGGAARB	1	-8.357e-01	1.0000	48.0	6.99%	47909.2	6.77%
PU.1-IRF(ETS:IRF)/Bcell-PU.1-ChIP-Seq(GSE21512)/Homer	MGGAAGTGAAAC	1	-8.317e-01	1.0000	93.0	13.54%	93856.3	13.27%
RARg(NR)/ES-RARg-ChIP-Seq(GSE30538)/Homer	AGGTCAAGGTCA	1	-8.226e-01	1.0000	2.0	0.29%	1534.2	0.22%
RFX(HTH)/K562-RFX3-ChIP-Seq(SRA012198)/Homer	CGGTTGCCATGGCAAC	1	-8.216e-01	1.0000	6.0	0.87%	5473.3	0.77%
Gata1(Zf)/K562-GATA1-ChIP-Seq(GSE18829)/Homer	SAGATAAGRV	1	-8.146e-01	1.0000	44.0	6.40%	43991.3	6.22%
TRPS1(Zf)/MCF7-TRPS1-ChIP-Seq(GSE107013)/Homer	AGATAAGANN	1	-8.048e-01	1.0000	157.0	22.85%	159704.5	22.58%
Zic3(Zf)/mES-Zic3-ChIP-Seq(GSE37889)/Homer	GGCCYCCTGCTGDGH	1	-7.748e-01	1.0000	42.0	6.11%	42243.0	5.97%
PPARa(NR),DR1/Liver-Ppara-ChIP-Seq(GSE47954)/Homer	VNAGGKCAAAGGTCA	1	-7.714e-01	1.0000	62.0	9.02%	62728.0	8.87%
ZSCAN22(Zf)/HEK293-ZSCAN22.GFP-ChIP-Seq(GSE58341)/Homer	SMCAGTCWGAKGGAGGAGGC	1	-7.706e-01	1.0000	4.0	0.58%	3598.1	0.51%
ZNF341(Zf)/EBV-ZNF341-ChIP-Seq(GSE113194)/Homer	GGAACAGCCG	1	-7.613e-01	1.0000	45.0	6.55%	45413.4	6.42%
Slug(Zf)/Mesoderm-Snai2-ChIP-Seq(GSE61475)/Homer	SNGCACCTGCHS	1	-7.494e-01	1.0000	39.0	5.68%	39362.0	5.57%
CEBP(bZIP)/ThioMac-CEBPb-ChIP-Seq(GSE21512)/Homer	ATTGCGCAAC	1	-7.482e-01	1.0000	55.0	8.01%	55761.6	7.88%
Elk1(ETS)/Hela-Elk1-ChIP-Seq(GSE31477)/Homer	HACTTCCGGY	1	-7.337e-01	1.0000	39.0	5.68%	39478.6	5.58%
Nkx2.2(Homeobox)/NPC-Nkx2.2-ChIP-Seq(GSE61673)/Homer	BTBRAGTGSN	1	-7.337e-01	1.0000	138.0	20.09%	141117.3	19.95%
Tbet(T-box)/CD8-Tbet-ChIP-Seq(GSE33802)/Homer	AGGTGTGAAM	1	-7.306e-01	1.0000	79.0	11.50%	80550.0	11.39%
Ets1-distal(ETS)/CD4+-PolII-ChIP-Seq(Barski_et_al.)/Homer	MACAGGAAGT	1	-7.164e-01	1.0000	22.0	3.20%	22159.2	3.13%
GLIS3(Zf)/Thyroid-Glis3.GFP-ChIP-Seq(GSE103297)/Homer	CTCCCTGGGAGGCCN	1	-7.111e-01	1.0000	99.0	14.41%	101313.4	14.33%
COUP-TFII(NR)/Artia-Nr2f2-ChIP-Seq(GSE46497)/Homer	AGRGGTCA	1	-7.105e-01	1.0000	118.0	17.18%	120856.7	17.09%
Foxf1(Forkhead)/Lung-Foxf1-ChIP-Seq(GSE77951)/Homer	WWATRTAAACAN	1	-7.024e-01	1.0000	73.0	10.63%	74676.2	10.56%
Usf2(bHLH)/C2C12-Usf2-ChIP-Seq(GSE36030)/Homer	GTCACGTGGT	1	-6.953e-01	1.0000	27.0	3.93%	27425.4	3.88%
STAT1(Stat)/HelaS3-STAT1-ChIP-Seq(GSE12782)/Homer	NATTTCCNGGAAAT	1	-6.904e-01	1.0000	20.0	2.91%	20252.0	2.86%
Tbr1(T-box)/Cortex-Tbr1-ChIP-Seq(GSE71384)/Homer	AAGGTGTKAA	1	-6.840e-01	1.0000	103.0	14.99%	105751.7	14.95%
Smad4(MAD)/ESC-SMAD4-ChIP-Seq(GSE29422)/Homer	VBSYGTCTGG	1	-6.805e-01	1.0000	112.0	16.30%	115060.9	16.27%
IRF2(IRF)/Erythroblas-IRF2-ChIP-Seq(GSE36985)/Homer	GAAASYGAAASY	1	-6.780e-01	1.0000	8.0	1.16%	7945.1	1.12%
BMYB(HTH)/Hela-BMYB-ChIP-Seq(GSE27030)/Homer	NHAACBGYYV	1	-6.769e-01	1.0000	112.0	16.30%	115106.7	16.28%
ZKSCAN1(Zf)/HepG2-ZKSCAN1-ChIP-Seq(Encode)/Homer	GCACAYAGTAGGKCY	1	-6.695e-01	1.0000	3.0	0.44%	2802.0	0.40%
Max(bHLH)/K562-Max-ChIP-Seq(GSE31477)/Homer	RCCACGTGGYYN	1	-6.677e-01	1.0000	52.0	7.57%	53393.2	7.55%
n-Myc(bHLH)/mES-nMyc-ChIP-Seq(GSE11431)/Homer	VRCCACGTGG	1	-6.675e-01	1.0000	54.0	7.86%	55457.2	7.84%
CDX4(Homeobox)/ZebrafishEmbryos-Cdx4.Myc-ChIP-Seq(GSE48254)/Homer	NGYCATAAAWCH	1	-6.644e-01	1.0000	68.0	9.90%	69921.6	9.89%
EWS:ERG-fusion(ETS)/CADO_ES1-EWS:ERG-ChIP-Seq(SRA014231)/Homer	ATTTCCTGTN	1	-6.561e-01	1.0000	56.0	8.15%	57628.1	8.15%
ERG(ETS)/VCaP-ERG-ChIP-Seq(GSE14097)/Homer	ACAGGAAGTG	1	-6.434e-01	1.0000	115.0	16.74%	118632.9	16.77%
NF-E2(bZIP)/K562-NFE2-ChIP-Seq(GSE31477)/Homer	GATGACTCAGCA	1	-6.393e-01	1.0000	6.0	0.87%	6004.8	0.85%
Elf4(ETS)/BMDM-Elf4-ChIP-Seq(GSE88699)/Homer	ACTTCCKGKT	1	-6.372e-01	1.0000	71.0	10.33%	73306.0	10.37%
Gata2(Zf)/K562-GATA2-ChIP-Seq(GSE18829)/Homer	BBCTTATCTS	1	-6.334e-01	1.0000	48.0	6.99%	49578.9	7.01%
AMYB(HTH)/Testes-AMYB-ChIP-Seq(GSE44588)/Homer	TGGCAGTTGG	1	-6.323e-01	1.0000	110.0	16.01%	113622.7	16.07%
Hoxa13(Homeobox)/ChickenMSG-Hoxa13.Flag-ChIP-Seq(GSE86088)/Homer	CYHATAAAAN	1	-6.311e-01	1.0000	202.0	29.40%	208495.7	29.48%
HIC1(Zf)/Treg-ZBTB29-ChIP-Seq(GSE99889)/Homer	TGCCAGCB	1	-6.258e-01	1.0000	151.0	21.98%	156008.1	22.06%
Etv2(ETS)/ES-ER71-ChIP-Seq(GSE59402)/Homer	NNAYTTCCTGHN	1	-6.200e-01	1.0000	67.0	9.75%	69361.4	9.81%
HOXA2(Homeobox)/mES-Hoxa2-ChIP-Seq(Donaldson_et_al.)/Homer	GYCATCMATCAT	1	-6.179e-01	1.0000	7.0	1.02%	7124.9	1.01%
GATA(Zf),IR3/iTreg-Gata3-ChIP-Seq(GSE20898)/Homer	NNNNNBAGATAWYATCTVHN	1	-6.148e-01	1.0000	11.0	1.60%	11321.7	1.60%
Hoxa11(Homeobox)/ChickenMSG-Hoxa11.Flag-ChIP-Seq(GSE86088)/Homer	TTTTATGGCM	1	-6.121e-01	1.0000	188.0	27.37%	194379.9	27.48%
PSE(SNAPc)/K562-mStart-Seq/Homer	WAVTCACCMTAASYDAAAAG	1	-5.998e-01	1.0000	33.0	4.80%	34323.8	4.85%
Snail1(Zf)/LS174T-SNAIL1.HA-ChIP-Seq(GSE127183)/Homer	TRCACCTGCY	1	-5.993e-01	1.0000	61.0	8.88%	63374.3	8.96%
SPDEF(ETS)/VCaP-SPDEF-ChIP-Seq(SRA014231)/Homer	ASWTCCTGBT	1	-5.847e-01	1.0000	71.0	10.33%	73899.0	10.45%
FoxL2(Forkhead)/Ovary-FoxL2-ChIP-Seq(GSE60858)/Homer	WWTRTAAACAVG	1	-5.814e-01	1.0000	65.0	9.46%	67717.9	9.57%
VDR(NR),DR3/GM10855-VDR+vitD-ChIP-Seq(GSE22484)/Homer	ARAGGTCANWGAGTTCANNN	1	-5.777e-01	1.0000	11.0	1.60%	11497.9	1.63%
Otx2(Homeobox)/EpiLC-Otx2-ChIP-Seq(GSE56098)/Homer	NYTAATCCYB	1	-5.716e-01	1.0000	58.0	8.44%	60562.0	8.56%
Oct6(POU,Homeobox)/NPC-Pou3f1-ChIP-Seq(GSE35496)/Homer	WATGCAAATGAG	1	-5.672e-01	1.0000	31.0	4.51%	32505.4	4.60%
ERE(NR),IR3/MCF7-ERa-ChIP-Seq(Unpublished)/Homer	VAGGTCACNSTGACC	1	-5.670e-01	1.0000	15.0	2.18%	15761.7	2.23%
IRF3(IRF)/BMDM-Irf3-ChIP-Seq(GSE67343)/Homer	AGTTTCAKTTTC	1	-5.626e-01	1.0000	22.0	3.20%	23132.2	3.27%
T1ISRE(IRF)/ThioMac-Ifnb-Expression/Homer	ACTTTCGTTTCT	1	-5.597e-01	1.0000	1.0	0.15%	872.0	0.12%
NPAS(bHLH)/Liver-NPAS-ChIP-Seq(GSE39860)/Homer	NVCACGTG	1	-5.585e-01	1.0000	128.0	18.63%	133278.9	18.84%
BMAL1(bHLH)/Liver-Bmal1-ChIP-Seq(GSE39860)/Homer	GNCACGTG	1	-5.572e-01	1.0000	140.0	20.38%	145712.9	20.60%
RORgt(NR)/EL4-RORgt.Flag-ChIP-Seq(GSE56019)/Homer	AAYTAGGTCA	1	-5.555e-01	1.0000	8.0	1.16%	8428.5	1.19%
RORgt(NR)/EL4-RORgt.Flag-ChIP-Seq(GSE56019)/Homer	AAYTAGGTCA	1	-5.555e-01	1.0000	8.0	1.16%	8428.5	1.19%
MafA(bZIP)/Islet-MafA-ChIP-Seq(GSE30298)/Homer	TGCTGACTCA	1	-5.551e-01	1.0000	60.0	8.73%	62822.6	8.88%
HRE(HSF)/HepG2-HSF1-ChIP-Seq(GSE31477)/Homer	BSTTCTRGAABVTTCYAGAA	1	-5.453e-01	1.0000	8.0	1.16%	8472.3	1.20%
THRb(NR)/Liver-NR1A2-ChIP-Seq(GSE52613)/Homer	TRAGGTCA	1	-5.386e-01	1.0000	271.0	39.45%	281293.0	39.77%
bHLHE40(bHLH)/HepG2-BHLHE40-ChIP-Seq(GSE31477)/Homer	KCACGTGMCN	1	-5.251e-01	1.0000	25.0	3.64%	26559.4	3.76%
Gli2(Zf)/GM2-Gli2-ChIP-Chip(GSE112702)/Homer	YSTGGGTGGTCT	1	-5.230e-01	1.0000	14.0	2.04%	14964.6	2.12%
TFE3(bHLH)/MEF-TFE3-ChIP-Seq(GSE75757)/Homer	GTCACGTGACYV	1	-5.208e-01	1.0000	6.0	0.87%	6431.1	0.91%
Gata4(Zf)/Heart-Gata4-ChIP-Seq(GSE35151)/Homer	NBWGATAAGR	1	-5.194e-01	1.0000	74.0	10.77%	77820.9	11.00%
Rfx5(HTH)/GM12878-Rfx5-ChIP-Seq(GSE31477)/Homer	SCCTAGCAACAG	1	-5.057e-01	1.0000	19.0	2.77%	20375.3	2.88%
ELF5(ETS)/T47D-ELF5-ChIP-Seq(GSE30407)/Homer	ACVAGGAAGT	1	-5.040e-01	1.0000	51.0	7.42%	54015.5	7.64%
ZFX(Zf)/mES-Zfx-ChIP-Seq(GSE11431)/Homer	AGGCCTRG	1	-4.999e-01	1.0000	81.0	11.79%	85371.3	12.07%
ETV1(ETS)/GIST48-ETV1-ChIP-Seq(GSE22441)/Homer	AACCGGAAGT	1	-4.982e-01	1.0000	95.0	13.83%	99967.3	14.13%
TATA-Box(TBP)/Promoter/Homer	CCTTTTAWAGSC	1	-4.918e-01	1.0000	87.0	12.66%	91735.8	12.97%
Sox7(HMG)/ESC-Sox7-ChIP-Seq(GSE133899)/Homer	VVRRAACAATGG	1	-4.899e-01	1.0000	18.0	2.62%	19427.7	2.75%
COUP-TFII(NR)/K562-NR2F1-ChIP-Seq(Encode)/Homer	GKBCARAGGTCA	1	-4.897e-01	1.0000	95.0	13.83%	100094.2	14.15%
ELF3(ETS)/PDAC-ELF3-ChIP-Seq(GSE64557)/Homer	ANCAGGAAGT	1	-4.845e-01	1.0000	51.0	7.42%	54239.5	7.67%
ZNF136(Zf)/HEK293-ZNF136.GFP-ChIP-Seq(GSE58341)/Homer	YTKGATAHAGTATTCTWGGTNGGCA	1	-4.825e-01	1.0000	5.0	0.73%	5493.1	0.78%
Sox2(HMG)/mES-Sox2-ChIP-Seq(GSE11431)/Homer	BCCATTGTTC	1	-4.820e-01	1.0000	55.0	8.01%	58458.5	8.27%
Tgif2(Homeobox)/mES-Tgif2-ChIP-Seq(GSE55404)/Homer	TGTCANYT	1	-4.789e-01	1.0000	250.0	36.39%	260854.0	36.88%
HOXB13(Homeobox)/ProstateTumor-HOXB13-ChIP-Seq(GSE56288)/Homer	TTTTATKRGG	1	-4.717e-01	1.0000	79.0	11.50%	83684.0	11.83%
NFkB-p50,p52(RHD)/Monocyte-p50-ChIP-Chip(Schreiber_et_al.)/Homer	GGGGGAATCCCC	1	-4.656e-01	1.0000	5.0	0.73%	5560.1	0.79%
FXR(NR),IR1/Liver-FXR-ChIP-Seq(Chong_et_al.)/Homer	AGGTCANTGACCTB	1	-4.629e-01	1.0000	22.0	3.20%	23886.0	3.38%
Smad2(MAD)/ES-SMAD2-ChIP-Seq(GSE29422)/Homer	CTGTCTGG	1	-4.351e-01	1.0000	106.0	15.43%	112437.2	15.90%
GATA(Zf),IR4/iTreg-Gata3-ChIP-Seq(GSE20898)/Homer	NAGATWNBNATCTNN	1	-4.320e-01	1.0000	5.0	0.73%	5700.9	0.81%
Maz(Zf)/HepG2-Maz-ChIP-Seq(GSE31477)/Homer	GGGGGGGG	1	-4.292e-01	1.0000	64.0	9.32%	68588.7	9.70%
RBPJ:Ebox(?,bHLH)/Panc1-Rbpj1-ChIP-Seq(GSE47459)/Homer	GGGRAARRGRMCAGMTG	1	-4.242e-01	1.0000	18.0	2.62%	19923.3	2.82%
PRDM10(Zf)/HEK293-PRDM10.eGFP-ChIP-Seq(Encode)/Homer	TGGTACATTCCA	1	-4.227e-01	1.0000	35.0	5.09%	38079.7	5.38%
IRF8(IRF)/BMDM-IRF8-ChIP-Seq(GSE77884)/Homer	GRAASTGAAAST	1	-4.211e-01	1.0000	22.0	3.20%	24242.6	3.43%
Six4(Homeobox)/MCF7-SIX4-ChIP-Seq(Encode)/Homer	TGWAAYCTGABACCB	1	-4.207e-01	1.0000	3.0	0.44%	3477.0	0.49%
KLF5(Zf)/LoVo-KLF5-ChIP-Seq(GSE49402)/Homer	DGGGYGKGGC	1	-4.176e-01	1.0000	71.0	10.33%	76108.8	10.76%
p53(p53)/mES-cMyc-ChIP-Seq(GSE11431)/Homer	ACATGCCCGGGCAT	1	-4.167e-01	1.0000	1.0	0.15%	1107.2	0.16%
FOXP1(Forkhead)/H9-FOXP1-ChIP-Seq(GSE31006)/Homer	NYYTGTTTACHN	1	-4.152e-01	1.0000	30.0	4.37%	32843.8	4.64%
TCFL2(HMG)/K562-TCF7L2-ChIP-Seq(GSE29196)/Homer	ACWTCAAAGG	1	-4.097e-01	1.0000	4.0	0.58%	4665.0	0.66%
RUNX-AML(Runt)/CD4+-PolII-ChIP-Seq(Barski_et_al.)/Homer	GCTGTGGTTW	1	-4.058e-01	1.0000	46.0	6.70%	49934.1	7.06%
Bcl11a(Zf)/HSPC-BCL11A-ChIP-Seq(GSE104676)/Homer	TYTGACCASWRG	1	-3.989e-01	1.0000	47.0	6.84%	51081.3	7.22%
MafF(bZIP)/HepG2-MafF-ChIP-Seq(GSE31477)/Homer	HWWGTCAGCAWWTTT	1	-3.729e-01	1.0000	21.0	3.06%	23610.4	3.34%
ZNF322(Zf)/HEK293-ZNF322.GFP-ChIP-Seq(GSE58341)/Homer	GAGCCTGGTACTGWGCCTGR	1	-3.650e-01	1.0000	17.0	2.47%	19339.7	2.73%
Meis1(Homeobox)/MastCells-Meis1-ChIP-Seq(GSE48085)/Homer	VGCTGWCAVB	1	-3.639e-01	1.0000	117.0	17.03%	125271.0	17.71%
HRE(HSF)/Striatum-HSF1-ChIP-Seq(GSE38000)/Homer	TTCTAGAABNTTCTA	1	-3.635e-01	1.0000	11.0	1.60%	12764.7	1.80%
ZNF41(Zf)/HEK293-ZNF41.GFP-ChIP-Seq(GSE58341)/Homer	CCTCATGGTGYCYTWYTCCCTTGTG	1	-3.617e-01	1.0000	1.0	0.15%	1226.1	0.17%
TEAD(TEA)/Fibroblast-PU.1-ChIP-Seq(Unpublished)/Homer	YCWGGAATGY	1	-3.615e-01	1.0000	49.0	7.13%	53716.5	7.60%
ZEB1(Zf)/PDAC-ZEB1-ChIP-Seq(GSE64557)/Homer	VCAGGTRDRY	1	-3.613e-01	1.0000	119.0	17.32%	127417.8	18.02%
ZNF519(Zf)/HEK293-ZNF519.GFP-ChIP-Seq(GSE58341)/Homer	GAGSCCGAGC	1	-3.580e-01	1.0000	10.0	1.46%	11693.2	1.65%
Cdx2(Homeobox)/mES-Cdx2-ChIP-Seq(GSE14586)/Homer	GYMATAAAAH	1	-3.546e-01	1.0000	50.0	7.28%	54879.3	7.76%
Rbpj1(?)/Panc1-Rbpj1-ChIP-Seq(GSE47459)/Homer	HTTTCCCASG	1	-3.537e-01	1.0000	97.0	14.12%	104511.1	14.78%
Sox10(HMG)/SciaticNerve-Sox3-ChIP-Seq(GSE35132)/Homer	CCWTTGTYYB	1	-3.452e-01	1.0000	107.0	15.57%	115179.4	16.29%
Elk4(ETS)/Hela-Elk4-ChIP-Seq(GSE31477)/Homer	NRYTTCCGGY	1	-3.440e-01	1.0000	37.0	5.39%	41157.5	5.82%
GABPA(ETS)/Jurkat-GABPa-ChIP-Seq(GSE17954)/Homer	RACCGGAAGT	1	-3.402e-01	1.0000	58.0	8.44%	63600.2	8.99%
TEAD2(TEA)/Py2T-Tead2-ChIP-Seq(GSE55709)/Homer	CCWGGAATGY	1	-3.344e-01	1.0000	36.0	5.24%	40211.8	5.69%
CREB5(bZIP)/LNCaP-CREB5.V5-ChIP-Seq(GSE137775)/Homer	VVATGACGTCAT	1	-3.319e-01	1.0000	28.0	4.08%	31623.6	4.47%
RAR:RXR(NR),DR0/ES-RAR-ChIP-Seq(GSE56893)/Homer	AGGTCAAGGTCA	1	-3.272e-01	1.0000	5.0	0.73%	6214.9	0.88%
ERRg(NR)/Kidney-ESRRG-ChIP-Seq(GSE104905)/Homer	GTGACCTTGRVN	1	-3.240e-01	1.0000	49.0	7.13%	54280.2	7.67%
RXR(NR),DR1/3T3L1-RXR-ChIP-Seq(GSE13511)/Homer	TAGGGCAAAGGTCA	1	-3.234e-01	1.0000	61.0	8.88%	67068.8	9.48%
Pbx3(Homeobox)/GM12878-PBX3-ChIP-Seq(GSE32465)/Homer	SCTGTCAMTCAN	1	-3.208e-01	1.0000	13.0	1.89%	15326.4	2.17%
Duxbl(Homeobox)/NIH3T3-Duxbl.HA-ChIP-Seq(GSE119782)/Homer	TAAYCYAATCAA	1	-3.177e-01	1.0000	4.0	0.58%	5089.0	0.72%
Brachyury(T-box)/Mesoendoderm-Brachyury-ChIP-exo(GSE54963)/Homer	ANTTMRCASBNNNGTGYKAAN	1	-3.107e-01	1.0000	16.0	2.33%	18749.4	2.65%
CEBP:CEBP(bZIP)/MEF-Chop-ChIP-Seq(GSE35681)/Homer	NTNATGCAAYMNNHTGMAAY	1	-3.107e-01	1.0000	9.0	1.31%	10917.5	1.54%
TEAD4(TEA)/Tropoblast-Tead4-ChIP-Seq(GSE37350)/Homer	CCWGGAATGY	1	-3.094e-01	1.0000	60.0	8.73%	66250.5	9.37%
Tcf7(HMG)/GM12878-TCF7-ChIP-Seq(Encode)/Homer	CTTTGATGTGSB	1	-3.031e-01	1.0000	18.0	2.62%	21037.4	2.97%
HNF4a(NR),DR1/HepG2-HNF4a-ChIP-Seq(GSE25021)/Homer	CARRGKBCAAAGTYCA	1	-2.982e-01	1.0000	24.0	3.49%	27683.0	3.91%
Stat3(Stat)/mES-Stat3-ChIP-Seq(GSE11431)/Homer	CTTCCGGGAA	1	-2.979e-01	1.0000	30.0	4.37%	34225.9	4.84%
Nkx3.1(Homeobox)/LNCaP-Nkx3.1-ChIP-Seq(GSE28264)/Homer	AAGCACTTAA	1	-2.929e-01	1.0000	164.0	23.87%	176096.7	24.90%
Foxa3(Forkhead)/Liver-Foxa3-ChIP-Seq(GSE77670)/Homer	BSNTGTTTACWYWGN	1	-2.883e-01	1.0000	21.0	3.06%	24511.4	3.47%
ETS1(ETS)/Jurkat-ETS1-ChIP-Seq(GSE17954)/Homer	ACAGGAAGTG	1	-2.866e-01	1.0000	70.0	10.19%	77323.9	10.93%
Eomes(T-box)/H9-Eomes-ChIP-Seq(GSE26097)/Homer	ATTAACACCT	1	-2.688e-01	1.0000	152.0	22.13%	164217.4	23.22%
OCT:OCT(POU,Homeobox,IR1)/NPC-Brn2-ChIP-Seq(GSE35496)/Homer	ATGAATWATTCATGA	1	-2.685e-01	1.0000	1.0	0.15%	1487.4	0.21%
Bapx1(Homeobox)/VertebralCol-Bapx1-ChIP-Seq(GSE36672)/Homer	TTRAGTGSYK	1	-2.672e-01	1.0000	154.0	22.42%	166358.5	23.52%
OCT4-SOX2-TCF-NANOG(POU,Homeobox,HMG)/mES-Oct4-ChIP-Seq(GSE11431)/Homer	ATTTGCATAACAATG	1	-2.643e-01	1.0000	11.0	1.60%	13591.6	1.92%
Oct4(POU,Homeobox)/mES-Oct4-ChIP-Seq(GSE11431)/Homer	ATTTGCATAW	1	-2.558e-01	1.0000	33.0	4.80%	38111.4	5.39%
Sp2(Zf)/HEK293-Sp2.eGFP-ChIP-Seq(Encode)/Homer	YGGCCCCGCCCC	1	-2.523e-01	1.0000	82.0	11.94%	90839.0	12.84%
CEBP:AP1(bZIP)/ThioMac-CEBPb-ChIP-Seq(GSE21512)/Homer	DRTGTTGCAA	1	-2.519e-01	1.0000	54.0	7.86%	60913.3	8.61%
Erra(NR)/HepG2-Erra-ChIP-Seq(GSE31477)/Homer	CAAAGGTCAG	1	-2.481e-01	1.0000	136.0	19.80%	148024.3	20.93%
SCL(bHLH)/HPC7-Scl-ChIP-Seq(GSE13511)/Homer	AVCAGCTG	1	-2.437e-01	1.0000	331.0	48.18%	350833.2	49.61%
Tbx6(T-box)/ESC-Tbx6-ChIP-Seq(GSE93524)/Homer	DAGGTGTBAA	1	-2.436e-01	1.0000	69.0	10.04%	77176.1	10.91%
Rfx6(HTH)/Min6b1-Rfx6.HA-ChIP-Seq(GSE62844)/Homer	TGTTKCCTAGCAACM	1	-2.434e-01	1.0000	64.0	9.32%	71827.9	10.16%
TR4(NR),DR1/Hela-TR4-ChIP-Seq(GSE24685)/Homer	GAGGTCAAAGGTCA	1	-2.434e-01	1.0000	4.0	0.58%	5526.2	0.78%
ETS(ETS)/Promoter/Homer	AACCGGAAGT	1	-2.425e-01	1.0000	18.0	2.62%	21744.1	3.07%
EWS:FLI1-fusion(ETS)/SK_N_MC-EWS:FLI1-ChIP-Seq(SRA014231)/Homer	VACAGGAAAT	1	-2.398e-01	1.0000	37.0	5.39%	42744.1	6.04%
Sox21(HMG)/ESC-SOX21-ChIP-Seq(GSE110505)/Homer	BCCWTTGTBYKV	1	-2.352e-01	1.0000	110.0	16.01%	120976.6	17.11%
Pknox1(Homeobox)/ES-Prep1-ChIP-Seq(GSE63282)/Homer	SCTGTCAVTCAV	1	-2.259e-01	1.0000	12.0	1.75%	15139.4	2.14%
KLF1(Zf)/HUDEP2-KLF1-CutnRun(GSE136251)/Homer	VDGGGYGGGGCY	1	-2.256e-01	1.0000	44.0	6.40%	50632.3	7.16%
Brn1(POU,Homeobox)/NPC-Brn1-ChIP-Seq(GSE35496)/Homer	TATGCWAATBAV	1	-2.236e-01	1.0000	20.0	2.91%	24243.8	3.43%
TEAD3(TEA)/HepG2-TEAD3-ChIP-Seq(Encode)/Homer	TRCATTCCAG	1	-2.226e-01	1.0000	81.0	11.79%	90510.3	12.80%
Foxo1(Forkhead)/RAW-Foxo1-ChIP-Seq(Fan_et_al.)/Homer	CTGTTTAC	1	-2.223e-01	1.0000	132.0	19.21%	144592.6	20.44%
Fli1(ETS)/CD8-FLI-ChIP-Seq(GSE20898)/Homer	NRYTTCCGGH	1	-2.190e-01	1.0000	76.0	11.06%	85261.5	12.06%
PRDM14(Zf)/H1-PRDM14-ChIP-Seq(GSE22767)/Homer	RGGTCTCTAACY	1	-2.148e-01	1.0000	14.0	2.04%	17569.4	2.48%
OCT:OCT(POU,Homeobox)/NPC-OCT6-ChIP-Seq(GSE43916)/Homer	YATGCATATRCATRT	1	-2.147e-01	1.0000	5.0	0.73%	6974.5	0.99%
GATA3(Zf)/iTreg-Gata3-ChIP-Seq(GSE20898)/Homer	AGATAASR	1	-2.091e-01	1.0000	106.0	15.43%	117502.9	16.61%
WT1(Zf)/Kidney-WT1-ChIP-Seq(GSE90016)/Homer	MCTCCCMCRCAB	1	-2.089e-01	1.0000	27.0	3.93%	32288.9	4.57%
Oct11(POU,Homeobox)/NCIH1048-POU2F3-ChIP-seq(GSE115123)/Homer	GATTTGCATA	1	-2.081e-01	1.0000	21.0	3.06%	25598.6	3.62%
Nr5a2(NR)/Pancreas-LRH1-ChIP-Seq(GSE34295)/Homer	BTCAAGGTCA	1	-2.062e-01	1.0000	38.0	5.53%	44473.5	6.29%
ETS:RUNX(ETS,Runt)/Jurkat-RUNX1-ChIP-Seq(GSE17954)/Homer	RCAGGATGTGGT	1	-2.055e-01	1.0000	4.0	0.58%	5801.1	0.82%
Ascl1(bHLH)/NeuralTubes-Ascl1-ChIP-Seq(GSE55840)/Homer	NNVVCAGCTGBN	1	-2.053e-01	1.0000	110.0	16.01%	121864.8	17.23%
PRDM9(Zf)/Testis-DMC1-ChIP-Seq(GSE35498)/Homer	ADGGYAGYAGCATCT	1	-2.041e-01	1.0000	25.0	3.64%	30143.3	4.26%
Reverb(NR),DR2/RAW-Reverba.biotin-ChIP-Seq(GSE45914)/Homer	GTRGGTCASTGGGTCA	1	-2.010e-01	1.0000	6.0	0.87%	8322.3	1.18%
ZNF264(Zf)/HEK293-ZNF264.GFP-ChIP-Seq(GSE58341)/Homer	RGGGCACTAACY	1	-1.980e-01	1.0000	36.0	5.24%	42444.8	6.00%
SpiB(ETS)/OCILY3-SPIB-ChIP-Seq(GSE56857)/Homer	AAAGRGGAAGTG	1	-1.961e-01	1.0000	13.0	1.89%	16663.7	2.36%
Tcf12(bHLH)/GM12878-Tcf12-ChIP-Seq(GSE32465)/Homer	VCAGCTGYTG	1	-1.782e-01	1.0000	65.0	9.46%	74538.0	10.54%
Pax7(Paired,Homeobox),longest/Myoblast-Pax7-ChIP-Seq(GSE25064)/Homer	NTAATTDGCYAATTANNWWD	1	-1.757e-01	1.0000	1.0	0.15%	1877.9	0.27%
Pax7(Paired,Homeobox),long/Myoblast-Pax7-ChIP-Seq(GSE25064)/Homer	TAATCHGATTAC	1	-1.757e-01	1.0000	1.0	0.15%	1877.6	0.27%
Egr2(Zf)/Thymocytes-Egr2-ChIP-Seq(GSE34254)/Homer	NGCGTGGGCGGR	1	-1.742e-01	1.0000	6.0	0.87%	8593.8	1.22%
NF1:FOXA1(CTF,Forkhead)/LNCAP-FOXA1-ChIP-Seq(GSE27824)/Homer	WNTGTTTRYTTTGGCA	1	-1.651e-01	1.0000	2.0	0.29%	3447.7	0.49%
MYB(HTH)/ERMYB-Myb-ChIPSeq(GSE22095)/Homer	GGCVGTTR	1	-1.644e-01	1.0000	121.0	17.61%	134966.9	19.08%
Gata6(Zf)/HUG1N-GATA6-ChIP-Seq(GSE51936)/Homer	YCTTATCTBN	1	-1.597e-01	1.0000	60.0	8.73%	69655.3	9.85%
TEAD1(TEAD)/HepG2-TEAD1-ChIP-Seq(Encode)/Homer	CYRCATTCCA	1	-1.594e-01	1.0000	67.0	9.75%	77268.7	10.93%
ZNF415(Zf)/HEK293-ZNF415.GFP-ChIP-Seq(GSE58341)/Homer	GRTGMTRGAGCC	1	-1.530e-01	1.0000	28.0	4.08%	34514.1	4.88%
Nrf2(bZIP)/Lymphoblast-Nrf2-ChIP-Seq(GSE37589)/Homer	HTGCTGAGTCAT	1	-1.502e-01	1.0000	3.0	0.44%	4965.1	0.70%
NRF(NRF)/Promoter/Homer	STGCGCATGCGC	1	-1.487e-01	1.0000	6.0	0.87%	8889.8	1.26%
Nr5a2(NR)/mES-Nr5a2-ChIP-Seq(GSE19019)/Homer	BTCAAGGTCA	1	-1.477e-01	1.0000	26.0	3.78%	32378.2	4.58%
BORIS(Zf)/K562-CTCFL-ChIP-Seq(GSE32465)/Homer	CNNBRGCGCCCCCTGSTGGC	1	-1.452e-01	1.0000	11.0	1.60%	15057.2	2.13%
E2A(bHLH),near_PU.1/Bcell-PU.1-ChIP-Seq(GSE21512)/Homer	NVCACCTGBN	1	-1.419e-01	1.0000	95.0	13.83%	108087.5	15.28%
MyoD(bHLH)/Myotube-MyoD-ChIP-Seq(GSE21614)/Homer	RRCAGCTGYTSY	1	-1.408e-01	1.0000	49.0	7.13%	58195.4	8.23%
PBX1(Homeobox)/MCF7-PBX1-ChIP-Seq(GSE28007)/Homer	GSCTGTCACTCA	1	-1.367e-01	1.0000	3.0	0.44%	5099.4	0.72%
Fox:Ebox(Forkhead,bHLH)/Panc1-Foxa2-ChIP-Seq(GSE47459)/Homer	NNNVCTGWGYAAACASN	1	-1.362e-01	1.0000	62.0	9.02%	72599.6	10.27%
TCF4(bHLH)/SHSY5Y-TCF4-ChIP-Seq(GSE96915)/Homer	SMCATCTGKH	1	-1.351e-01	1.0000	105.0	15.28%	119096.4	16.84%
KLF14(Zf)/HEK293-KLF14.GFP-ChIP-Seq(GSE58341)/Homer	RGKGGGCGKGGC	1	-1.342e-01	1.0000	87.0	12.66%	99791.1	14.11%
Oct2(POU,Homeobox)/Bcell-Oct2-ChIP-Seq(GSE21512)/Homer	ATATGCAAAT	1	-1.326e-01	1.0000	18.0	2.62%	23541.3	3.33%
FOXK1(Forkhead)/HEK293-FOXK1-ChIP-Seq(GSE51673)/Homer	NVWTGTTTAC	1	-1.319e-01	1.0000	71.0	10.33%	82560.3	11.67%
Hoxd10(Homeobox)/ChickenMSG-Hoxd10.Flag-ChIP-Seq(GSE86088)/Homer	GGCMATGAAA	1	-1.315e-01	1.0000	79.0	11.50%	91252.7	12.90%
ZEB2(Zf)/SNU398-ZEB2-ChIP-Seq(GSE103048)/Homer	GNMCAGGTGTGC	1	-1.310e-01	1.0000	58.0	8.44%	68406.8	9.67%
Klf4(Zf)/mES-Klf4-ChIP-Seq(GSE11431)/Homer	GCCACACCCA	1	-1.303e-01	1.0000	16.0	2.33%	21254.2	3.01%
Oct4:Sox17(POU,Homeobox,HMG)/F9-Sox17-ChIP-Seq(GSE44553)/Homer	CCATTGTATGCAAAT	1	-1.292e-01	1.0000	6.0	0.87%	9149.4	1.29%
GLI3(Zf)/Limb-GLI3-ChIP-Chip(GSE11077)/Homer	CGTGGGTGGTCC	1	-1.227e-01	1.0000	4.0	0.58%	6622.3	0.94%
Ptf1a(bHLH)/Panc1-Ptf1a-ChIP-Seq(GSE47459)/Homer	ACAGCTGTTN	1	-1.220e-01	1.0000	194.0	28.24%	214065.9	30.27%
GATA:SCL(Zf,bHLH)/Ter119-SCL-ChIP-Seq(GSE18720)/Homer	CRGCTGBNGNSNNSAGATAA	1	-1.131e-01	1.0000	5.0	0.73%	8087.4	1.14%
Mouse_Recombination_Hotspot(Zf)/Testis-DMC1-ChIP-Seq(GSE24438)/Homer	ACTYKNATTCGTGNTACTTC	1	-1.080e-01	1.0000	2.0	0.29%	3966.6	0.56%
ZBTB18(Zf)/HEK293-ZBTB18.GFP-ChIP-Seq(GSE58341)/Homer	AACATCTGGA	1	-1.067e-01	1.0000	29.0	4.22%	36883.9	5.22%
JunD(bZIP)/K562-JunD-ChIP-Seq/Homer	ATGACGTCATCN	1	-1.063e-01	1.0000	4.0	0.58%	6846.2	0.97%
NFkB-p65-Rel(RHD)/ThioMac-LPS-Expression(GSE23622)/Homer	GGAAATTCCC	1	-1.061e-01	1.0000	2.0	0.29%	3988.9	0.56%
Tbox:Smad(T-box,MAD)/ESCd5-Smad2_3-ChIP-Seq(GSE29422)/Homer	AGGTGHCAGACA	1	-1.052e-01	1.0000	8.0	1.16%	12080.3	1.71%
NeuroD1(bHLH)/Islet-NeuroD1-ChIP-Seq(GSE30298)/Homer	GCCATCTGTT	1	-1.028e-01	1.0000	50.0	7.28%	60640.1	8.57%
Zfp809(Zf)/ES-Zfp809-ChIP-Seq(GSE70799)/Homer	GGGGCTYGKCTGGGA	1	-9.984e-02	1.0000	8.0	1.16%	12185.1	1.72%
GATA3(Zf),DR4/iTreg-Gata3-ChIP-Seq(GSE20898)/Homer	AGATGKDGAGATAAG	1	-9.963e-02	1.0000	3.0	0.44%	5545.1	0.78%
NRF1(NRF)/MCF7-NRF1-ChIP-Seq(Unpublished)/Homer	CTGCGCATGCGC	1	-9.579e-02	1.0000	3.0	0.44%	5600.7	0.79%
PPARE(NR),DR1/3T3L1-Pparg-ChIP-Seq(GSE13511)/Homer	TGACCTTTGCCCCA	1	-9.438e-02	1.0000	45.0	6.55%	55410.9	7.83%
FOXA1:AR(Forkhead,NR)/LNCAP-AR-ChIP-Seq(GSE27824)/Homer	AGTAAACAAAAAAGAACAND	1	-9.436e-02	1.0000	2.0	0.29%	4131.2	0.58%
Srebp2(bHLH)/HepG2-Srebp2-ChIP-Seq(GSE31477)/Homer	CGGTCACSCCAC	1	-9.034e-02	1.0000	5.0	0.73%	8464.5	1.20%
NPAS2(bHLH)/Liver-NPAS2-ChIP-Seq(GSE39860)/Homer	KCCACGTGAC	1	-9.034e-02	1.0000	74.0	10.77%	87677.3	12.40%
PBX2(Homeobox)/K562-PBX2-ChIP-Seq(Encode)/Homer	RTGATTKATRGN	1	-8.973e-02	1.0000	55.0	8.01%	66766.1	9.44%
Srebp1a(bHLH)/HepG2-Srebp1a-ChIP-Seq(GSE31477)/Homer	RTCACSCCAY	1	-8.829e-02	1.0000	9.0	1.31%	13699.3	1.94%
Tbx21(T-box)/GM12878-TBX21-ChIP-Seq(Encode)/Homer	AGGTGTGAAA	1	-8.758e-02	1.0000	61.0	8.88%	73518.2	10.40%
Tcf3(HMG)/mES-Tcf3-ChIP-Seq(GSE11724)/Homer	ASWTCAAAGG	1	-8.652e-02	1.0000	11.0	1.60%	16243.6	2.30%
Atoh1(bHLH)/Cerebellum-Atoh1-ChIP-Seq(GSE22111)/Homer	VNRVCAGCTGGY	1	-8.480e-02	1.0000	70.0	10.19%	83586.0	11.82%
Six2(Homeobox)/NephronProgenitor-Six2-ChIP-Seq(GSE39837)/Homer	GWAAYHTGAKMC	1	-8.326e-02	1.0000	60.0	8.73%	72632.9	10.27%
KLF3(Zf)/MEF-Klf3-ChIP-Seq(GSE44748)/Homer	NRGCCCCRCCCHBNN	1	-8.115e-02	1.0000	19.0	2.77%	26088.6	3.69%
Myf5(bHLH)/GM-Myf5-ChIP-Seq(GSE24852)/Homer	BAACAGCTGT	1	-7.528e-02	1.0000	42.0	6.11%	52897.0	7.48%
E2F4(E2F)/K562-E2F4-ChIP-Seq(GSE31477)/Homer	GGCGGGAAAH	1	-7.514e-02	1.0000	17.0	2.47%	23901.9	3.38%
E2F6(E2F)/Hela-E2F6-ChIP-Seq(GSE31477)/Homer	GGCGGGAARN	1	-7.476e-02	1.0000	19.0	2.77%	26311.7	3.72%
FOXK2(Forkhead)/U2OS-FOXK2-ChIP-Seq(E-MTAB-2204)/Homer	SCHTGTTTACAT	1	-7.211e-02	1.0000	38.0	5.53%	48508.5	6.86%
E2F3(E2F)/MEF-E2F3-ChIP-Seq(GSE71376)/Homer	BTKGGCGGGAAA	1	-7.172e-02	1.0000	22.0	3.20%	29989.1	4.24%
Klf9(Zf)/GBM-Klf9-ChIP-Seq(GSE62211)/Homer	GCCACRCCCACY	1	-6.986e-02	1.0000	13.0	1.89%	19206.0	2.72%
Sox9(HMG)/Limb-SOX9-ChIP-Seq(GSE73225)/Homer	AGGVNCCTTTGT	1	-6.747e-02	1.0000	44.0	6.40%	55567.9	7.86%
E2A(bHLH)/proBcell-E2A-ChIP-Seq(GSE21978)/Homer	DNRCAGCTGY	1	-6.488e-02	1.0000	97.0	14.12%	114404.1	16.18%
NeuroG2(bHLH)/Fibroblast-NeuroG2-ChIP-Seq(GSE75910)/Homer	ACCATCTGTT	1	-6.447e-02	1.0000	102.0	14.85%	119873.5	16.95%
Tcf21(bHLH)/ArterySmoothMuscle-Tcf21-ChIP-Seq(GSE61369)/Homer	NAACAGCTGG	1	-6.335e-02	1.0000	60.0	8.73%	73790.6	10.43%
Egr1(Zf)/K562-Egr1-ChIP-Seq(GSE32465)/Homer	TGCGTGGGYG	1	-6.211e-02	1.0000	28.0	4.08%	37467.9	5.30%
Pitx1:Ebox(Homeobox,bHLH)/Hindlimb-Pitx1-ChIP-Seq(GSE41591)/Homer	YTAATTRAWWCCAGATGT	1	-6.093e-02	1.0000	9.0	1.31%	14452.1	2.04%
Sp5(Zf)/mES-Sp5.Flag-ChIP-Seq(GSE72989)/Homer	RGKGGGCGGAGC	1	-5.939e-02	1.0000	43.0	6.26%	54899.7	7.76%
Twist2(bHLH)/Myoblast-Twist2.Ty1-ChIP-Seq(GSE127998)/Homer	MCAGCTGBYH	1	-5.852e-02	1.0000	118.0	17.18%	137707.6	19.47%
HEB(bHLH)/mES-Heb-ChIP-Seq(GSE53233)/Homer	VCAGCTGBNN	1	-5.634e-02	1.0000	132.0	19.21%	153002.7	21.63%
CTCF(Zf)/CD4+-CTCF-ChIP-Seq(Barski_et_al.)/Homer	AYAGTGCCMYCTRGTGGCCA	1	-5.328e-02	1.0000	7.0	1.02%	12073.2	1.71%
Foxa2(Forkhead)/Liver-Foxa2-ChIP-Seq(GSE25694)/Homer	CYTGTTTACWYW	1	-5.321e-02	1.0000	48.0	6.99%	60984.6	8.62%
CHR(?)/Hela-CellCycle-Expression/Homer	SRGTTTCAAA	1	-5.124e-02	1.0000	37.0	5.39%	48536.5	6.86%
MyoG(bHLH)/C2C12-MyoG-ChIP-Seq(GSE36024)/Homer	AACAGCTG	1	-5.073e-02	1.0000	65.0	9.46%	80291.9	11.35%
GFY-Staf(?,Zf)/Promoter/Homer	RACTACAATTCCCAGAAKGC	1	-4.064e-02	1.0000	1.0	0.15%	3311.7	0.47%
KLF10(Zf)/HEK293-KLF10.GFP-ChIP-Seq(GSE58341)/Homer	GGGGGTGTGTCC	1	-3.791e-02	1.0000	24.0	3.49%	34155.8	4.83%
ZBTB12(Zf)/HEK293-ZBTB12.GFP-ChIP-Seq(GSE58341)/Homer	NGNTCTAGAACCNGV	1	-3.576e-02	1.0000	16.0	2.33%	24499.5	3.46%
HINFP(Zf)/K562-HINFP.eGFP-ChIP-Seq(Encode)/Homer	TWVGGTCCGC	1	-3.329e-02	1.0000	7.0	1.02%	12906.7	1.82%
ZNF317(Zf)/HEK293-ZNF317.GFP-ChIP-Seq(GSE58341)/Homer	GTCWGCTGTYYCTCT	1	-3.225e-02	1.0000	2.0	0.29%	5429.9	0.77%
bHLHE41(bHLH)/proB-Bhlhe41-ChIP-Seq(GSE93764)/Homer	KCACGTGMCN	1	-3.177e-02	1.0000	70.0	10.19%	87791.2	12.41%
Ascl2(bHLH)/ESC-Ascl2-ChIP-Seq(GSE97712)/Homer	SSRGCAGCTGCH	1	-2.569e-02	1.0000	69.0	10.04%	87503.9	12.37%
YY1(Zf)/Promoter/Homer	CAAGATGGCGGC	1	-2.285e-02	1.0000	1.0	0.15%	3892.2	0.55%
Tbx20(T-box)/Heart-Tbx20-ChIP-Seq(GSE29636)/Homer	GGTGYTGACAGS	1	-1.990e-02	1.0000	8.0	1.16%	15196.5	2.15%
Ap4(bHLH)/AML-Tfap4-ChIP-Seq(GSE45738)/Homer	NAHCAGCTGD	1	-1.701e-02	1.0000	75.0	10.92%	95854.7	13.55%
Hoxa10(Homeobox)/ChickenMSG-Hoxa10.Flag-ChIP-Seq(GSE86088)/Homer	GGYAATGAAA	1	-1.628e-02	1.0000	32.0	4.66%	46130.9	6.52%
E2F1(E2F)/Hela-E2F1-ChIP-Seq(GSE22478)/Homer	CWGGCGGGAA	1	-1.572e-02	1.0000	5.0	0.73%	11221.9	1.59%
Sp1(Zf)/Promoter/Homer	GGCCCCGCCCCC	1	-1.530e-02	1.0000	6.0	0.87%	12763.1	1.80%
Zfp281(Zf)/ES-Zfp281-ChIP-Seq(GSE81042)/Homer	CCCCTCCCCCAC	1	-1.508e-02	1.0000	3.0	0.44%	8091.2	1.14%
Olig2(bHLH)/Neuron-Olig2-ChIP-Seq(GSE30882)/Homer	RCCATMTGTT	1	-1.368e-02	1.0000	120.0	17.47%	146796.8	20.76%
Brn2(POU,Homeobox)/NPC-Brn2-ChIP-Seq(GSE35496)/Homer	ATGAATATTC	1	-1.333e-02	1.0000	3.0	0.44%	8251.5	1.17%
LEF1(HMG)/H1-LEF1-ChIP-Seq(GSE64758)/Homer	CCTTTGATST	1	-7.995e-03	1.0000	30.0	4.37%	45583.3	6.45%
BHLHA15(bHLH)/NIH3T3-BHLHB8.HA-ChIP-Seq(GSE119782)/Homer	NAMCAGCTGK	1	-7.878e-03	1.0000	83.0	12.08%	107762.6	15.24%
E2F7(E2F)/Hela-E2F7-ChIP-Seq(GSE32673)/Homer	VDTTTCCCGCCA	1	-5.375e-03	1.0000	1.0	0.15%	5364.5	0.76%
Six1(Homeobox)/Myoblast-Six1-ChIP-Chip(GSE20150)/Homer	GKVTCADRTTWC	1	-1.420e-03	1.0000	7.0	1.02%	17922.4	2.53%
ZNF528(Zf)/HEK293-ZNF528.GFP-ChIP-Seq(GSE58341)/Homer	AGAAATGACTTCCCT	1	-0.000e+00	1.0000	0.0	0.00%	382.9	0.05%
GFX(?)/Promoter/Homer	ATTCTCGCGAGA	1	-0.000e+00	1.0000	0.0	0.00%	660.5	0.09%
Ronin(THAP)/ES-Thap11-ChIP-Seq(GSE51522)/Homer	RACTACAACTCCCAGVAKGC	1	-0.000e+00	1.0000	0.0	0.00%	2177.4	0.31%
OCT:OCT(POU,Homeobox)/NPC-Brn1-ChIP-Seq(GSE35496)/Homer	ATGAATATTCATGAG	1	-0.000e+00	1.0000	0.0	0.00%	614.1	0.09%
ZNF382(Zf)/HEK293-ZNF382.GFP-ChIP-Seq(GSE58341)/Homer	GNCTGTASTRNTGBCTCHTT	1	-0.000e+00	1.0000	0.0	0.00%	1503.0	0.21%
ZBTB33(Zf)/GM12878-ZBTB33-ChIP-Seq(GSE32465)/Homer	GGVTCTCGCGAGAAC	1	-0.000e+00	1.0000	0.0	0.00%	1584.0	0.22%
REST-NRSF(Zf)/Jurkat-NRSF-ChIP-Seq/Homer	GGMGCTGTCCATGGTGCTGA	1	-0.000e+00	1.0000	0.0	0.00%	828.7	0.12%
ZNF16(Zf)/HEK293-ZNF16.GFP-ChIP-Seq(GSE58341)/Homer	MACCTTCYATGGCTCCCTAKTGCCY	1	-0.000e+00	1.0000	0.0	0.00%	451.0	0.06%
E2F(E2F)/Hela-CellCycle-Expression/Homer	TTSGCGCGAAAA	1	-0.000e+00	1.0000	0.0	0.00%	2589.2	0.37%
ZFP3(Zf)/HEK293-ZFP3.GFP-ChIP-Seq(GSE58341)/Homer	GGGTTTTGAAGGATGARTAGGAGTT	1	0.000e+00	1.0000	0.0	0.00%	262.5	0.04%
EBNA1(EBV-virus)/Raji-EBNA1-ChIP-Seq(GSE30709)/Homer	GGYAGCAYDTGCTDCCCNNN	1	0.000e+00	1.0000	0.0	0.00%	802.3	0.11%
GFY(?)/Promoter/Homer	ACTACAATTCCC	1	0.000e+00	1.0000	0.0	0.00%	4357.8	0.62%
DUX(Homeobox)/C2C12-Dux-ChIP-Seq(GSE87279)/Homer	BCWGATTCAATCAAN	1	0.000e+00	1.0000	0.0	0.00%	269.5	0.04%
